# Supplementary material for: The Identification and Characterization of WOX Family Genes in Coffea arabica Reveals Their Potential Roles in Somatic Embryogenesis and the Cold-Stress Response
Source: Int J Mol Sci. 2024 Dec 4;25(23):13031. doi: 10.3390/ijms252313031 (PMC11641659; doi:10.3390/ijms252313031)
Supplement: Supplementary file 1 [file ijms-25-13031-s001.zip › Table S2.xlsx]

## Sheet: Table S2
Table S2. RNA-seq data showing the expression levels of CaWOX genes in different tissues and organs. DAF indicates days after flowering. The expression levels were cacualted with TPM (Transcripts per million).
Gene Name	Gene ID	Root	Stem	Leaves	Meristem	Flower bud	Flowers	Fruits Perisperm					Imbibed seeds
								30 DAF	60 DAF	90 DAF	120 DAF	150 DAF	Embryo	Lateral Endosperm	Micropylar Endosperm
CaWOX1a	Cara007g007070	0	0.169192	1.04232	0.509808	5.54326	0	3.97147	0	0	0.516894	0	1.10487	0	0
CaWOX1b	Cara008g019840	0	0.183954	0.773334	0.285138	4.6134	0.347446	4.55708	0	0	0.832773	0	0.909598	0	0
CaWOX1d	Cara021g016240	5.1914	4.09056	6.40056	3.17145	6.06178	2.11036	0.978192	0	2.02746	3.17874	0	8.58389	16.4594	7.07027
CaWOX1c	Cara022g010550	4.21651	3.38073	3.72785	2.67261	6.72433	1.09387	0.753787	0	1.49487	1.88627	0	7.93251	13.6678	5.50389
CaWOX2a	Cara001g022960	0.538037	0	0	0.105113	0.113349	0.321263	0.335215	0	0	0	0	1.85317	0	0
CaWOX2b	Cara002g014580	0.205756	0	0	0	0.038013	0.320039	0	0	0	0	0	1.47689	0	0
CaWOX4a	Cara019g006470	16.7731	28.2596	1.27277	4.03121	9.58267	0	4.02802	0	0	0	0	0	0	0
CaWOX4b	Cara020g021370	12.5911	23.4838	0	2.07717	4.45199	0	3.96279	0	0.777888	0	0	0	0	0
CaWOX3a	Cara001g022170	0	0.243138	0	0.84314	1.42959	0	0.686573	0	0	0	0	0	0	0
CaWOX3b	Cara002g013730	0	0.352514	0	0.528463	0.884317	0	0.687502	0	0	0	0	0	0	0
CaWOX3c	Cara002g013760	0	0.32295	0	0.496639	0.736074	0	0.687502	0	0	0	0	0	0	0
CaWOX5a	Cara003g048620	0.3798	0	0	0	0	0	0	0	0	0	0	16.454	0	0
CaWOX5b	Cara004g007900	0.050673	0	0	0	0	0	0	0	0	0	0	13.2252	0	0
CaWUSb	Cara013g011100	0	0	0	0	1.50375	0.443348	0	0	0	0	0	0	0	0
CaWUSa	Cara014g018710	0	0	0	0	1.3401	0.443348	0	0	0	0	0	0	0	0
CaWOX13d	Cara007g012080	0.069428	0.065792	1.05947	0.082319	0.247095	0.337405	0.67423	0.436269	0.335825	1.73816	1.24746	8.21695	3.0836	1.08329
CaWOX13c	Cara008g014990	0.179262	0.513689	2.80532	0.82279	1.34035	0.337405	1.59763	1.29831	1.24197	2.68089	3.12616	9.93416	5.23698	1.08329
CaWOX13b	Cara013g012460	30.7814	25.2608	10.4235	12.6919	23.9851	74.9665	22.1587	26.0773	29.9476	24.0707	23.1158	12.4175	0	12.0265
CaWOX13a	Cara014g017290	24.027	22.9639	10.3109	13.5888	17.7772	30.1711	20.2938	17.924	19.1643	15.3779	9.71478	13.5374	0	13.5666
CaWOX8b	Cara003g039800	0.0284335	0.447466	0	3.32085	2.69428	0	0	0	0	0	0	8.51991	0	38.5289
CaWOX8a	Cara004g016390	0	0.412827	0	2.30115	2.43174	0	0.640451	0	0	0	0	10.3939	0	41.6148
CaWOX11a	Cara011g029950	0.116111	0	0	0	0	0	0	0	0.460486	0.277074	0	107.68	2.29486	66.109
CaWOX11b	Cara012g008700	0.0865205	0	0	0	0.059561	0	0	0	0	0	0	109.475	2.29486	63.5026
