# Supplementary material for: The Identification and Characterization of WOX Family Genes in Coffea arabica Reveals Their Potential Roles in Somatic Embryogenesis and the Cold-Stress Response
Source: Int J Mol Sci. 2024 Dec 4;25(23):13031. doi: 10.3390/ijms252313031 (PMC11641659; doi:10.3390/ijms252313031)
Supplement: Supplementary file 1 [file ijms-25-13031-s001.zip › Table S3.xlsx]

## Sheet: Table S3
Table S3. RNA-seq data showing the expression levels of CaWOX genes during 13 key developmental stages from leaf explants (L1) to globular embryos (E1). The expression levels were cacualted with TPM (Transcripts per million). L1, leaves from plants. L2, D1, D2, and D3, indicate the leaf explants during dedifferentiation after 0 h, 1 week, 2 weeks and 5 weeks. C1, primary callus. C2, embryogenic c…
Name	Gene_ID	L1	L2	D1	D2	D3	C1	C2	C3	R1	R2	R3	R4	E1
CaWOX1a	Cara007g007070	0.738856	0.56307	1.17799	0.649297	0.158621	0	0.0093035	0.0365486	0	0	0.0285986	0	0.13456
CaWOX1b	Cara008g019840	0.703998	0.521585	1.37359	0.868833	0.316017	0	0.00574042	0.00232425	0	0	0.0061855	0	0.173782
CaWOX1d	Cara021g016240	7.27622	5.44691	3.30232	3.27188	3.986	2.59266	5.55624	1.45219	5.85014	2.65136	1.69986	2.28098	3.75236
CaWOX1c	Cara022g010550	4.91839	3.41947	2.17331	2.37435	3.12688	2.1115	3.32031	0.910669	3.1957	1.85998	1.22092	1.36334	2.92441
CaWOX2a	Cara001g022960	0	0.0355668	0.167849	0.396658	0.243931	1.02594	37.6058	49.492	45.1103	55.4364	67.7825	45.0203	41.363
CaWOX2b	Cara002g014580	0	0.0250024	0.0792645	0.220228	0.193762	0.941928	32.9018	45.521	33.7836	59.462	66.2738	29.3168	22.7656
CaWOX4a	Cara019g006470	0.494059	0.63807	24.4602	12.5994	22.4314	0.158036	0	0	0	0	0	0.005167	0.0231617
CaWOX4b	Cara020g021370	1.33031	0.67496	32.2059	19.5022	28.5659	0.146175	0	0.00780192	0	0.0132477	0	0	0.0435677
CaWOX3a	Cara001g022170	0	0	0	0.0281314	0.03671	0.0370626	0	0	0	0	0	0	0.0444404
CaWOX3b	Cara002g013730	0	0	0	0.114448	0.135463	0.126698	0	0	0	0	0	0	0.122921
CaWOX3c	Cara002g013760	0	0	0	0.088763	0.134527	0.127516	0	0	0	0	0	0	0.129455
CaWOX5a	Cara003g048620	0.0433869	0	1.05091	5.08116	1.81814	0.386157	3.36144	0.398603	0.789579	1.32007	0.933373	0.781178	3.38759
CaWOX5b	Cara004g007900	0	0	0.676289	3.61795	1.11776	0.534683	3.20135	0.215871	1.31242	1.08133	0.442775	0.466468	2.68848
CaWUSb	Cara013g011100	0	0.0120463	0	0	0.0138087	0.0128602	0.00326783	0	0	0.00893025	0	0	0.0316922
CaWUSa	Cara014g018710	0	0.0120463	0	0	0.0118272	0.00961267	0	0	0	0.00893025	0	0	0.0318597
CaWOX13d	Cara007g012080	0.639045	0.365811	0.2556	0.324372	0.1274	0.214146	0.739272	0.230629	0.525629	0.243028	0.341849	0.316539	0.444404
CaWOX13c	Cara008g014990	1.97767	1.33284	0.910649	1.21072	0.381857	0.630196	2.29718	0.795588	1.17815	0.72903	0.928322	0.804838	1.26488
CaWOX13b	Cara013g012460	4.41891	31.2947	59.6802	74.571	87.4056	30.8317	15.0724	15.5813	12.2245	11.4898	9.16237	7.08515	9.57226
CaWOX13a	Cara014g017290	6.3334	19.8527	32.546	46.1581	57.0701	27.7439	12.4252	13.3571	8.65233	9.01906	7.34152	7.97197	9.66482
CaWOX8b	Cara003g039800	0.00241475	0.0272508	0.252797	0.337626	0.473346	5.09192	59.7438	71.474	108.006	47.8359	45.8717	32.6675	52.3568
CaWOX8a	Cara004g016390	0.00659017	0.0571205	0.53294	0.478362	0.798372	5.48385	68.6031	54.0599	109.937	51.7008	52.5373	30.6672	42.2067
CaWOX11a	Cara011g029950	0	0.614301	4.31575	10.9467	9.21317	4.29094	7.80371	1.49939	2.07652	2.02199	1.06212	2.17626	17.2221
CaWOX11b	Cara012g008700	0	0.347933	3.02969	7.17355	6.16963	2.68079	4.65087	0.737329	0.81004	0.872421	0.473139	1.07889	12.2273
