# Supplementary material for: The Identification and Characterization of WOX Family Genes in Coffea arabica Reveals Their Potential Roles in Somatic Embryogenesis and the Cold-Stress Response
Source: Int J Mol Sci. 2024 Dec 4;25(23):13031. doi: 10.3390/ijms252313031 (PMC11641659; doi:10.3390/ijms252313031)
Supplement: Supplementary file 1 [file ijms-25-13031-s001.zip › Table S4.xlsx]

## Sheet: Table S4
Table S4. The raw data for Figure 5B.
Ct value for candidate genes						Ct value for internal internal control						ΔCt value						ΔΔCt value							2^-ΔΔCt
Ct	L2	D1	C2	E1		Ct	L2	D1	C2	E1		ΔCt	L2	D1	C2	E1		ΔΔCt	L2	D1	C2	E1		2^-ΔΔCt	L2	D1	C2	E1
CaWOX2a	37.673	35.583	21.01	26.379		24S	24.714	24.725	22.043	23.865		CaWOX2a	12.959	10.858	-1.033	2.514		CaWOX2a	3.145	1.044	-10.847	-7.3		CaWOX2a	1	0.642603	1240.75	174.611
	31.74	34.983	21.156	25.983			24.686	24.568	21.379	23.696			7.054	10.415	-0.223	2.287			-2.76	0.601	-10.037	-7.527		SD	0.127515	0.763753	0.709227	0.914928
	33.927	34.538	21.29	26.006			24.498	24.455	21.423	23.709			9.429	10.083	-0.133	2.297			-0.385	0.269	-9.947	-7.517
												Average	9.814	10.452	-0.463	2.366		Average	0	0.638	-10.277	-7.448		CaWOX2b	1	0.0250855	136.555	9.89477
												SD	2.97127	0.388823	0.495681	0.128269		SD	2.97127	0.388823	0.495681	0.128269		SD	0.921808	0.910294	0.575495	0.569714
CaWOX2b	32.255	37.522	21.829	29.116								CaWOX2b	7.541	12.797	-0.214	5.251		CaWOX2b	-0.0813333	5.17467	-7.83633	-2.37133
	32.255	37.522	21.809	27.596									7.569	12.954	0.43	3.9			-0.0533333	5.33167	-7.19233	-3.72233		CaWOX4a	1	4.4066	0.00488193	0.29641
	32.255	37.522	22.794	27.505									7.757	13.067	1.371	3.796			0.134667	5.44467	-6.25133	-3.82633		SD	0.47773	0.691003	0.352811	0.783531
												Average	7.62233	12.9393	0.529	4.31567		Average	-2.96059e-16	5.317	-7.09333	-3.30667
												SD	0.117462	0.135596	0.797124	0.81169		SD	0.117462	0.135596	0.797124	0.81169		CaWOX4b	1	7.6	0.00146725	0.0849643
CaWOX4a	29.593	25.922	33.676	28.865								CaWOX4a	4.879	1.197	11.633	5		CaWOX4a	1.227	-2.455	7.981	1.348		SD	0.921808	0.910294	0.77308	0.936893
	27.643	26.696	34.038	29.3									2.957	2.128	12.659	5.604			-0.695	-1.524	9.007	1.952
	27.618	25.667	31.122	29.324									3.12	1.212	9.699	5.615			-0.532	-2.44	6.047	1.963		CaWOX13a	1	2.99523	0.132402	1.81504
												Average	3.652	1.51233	11.3303	5.40633		Average	0	-2.13967	7.67833	1.75433		SD	0.985463	0.970702	0.765979	0.86349
												SD	1.06573	0.533236	1.50303	0.351938		SD	1.06573	0.533236	1.50303	0.351938
CaWOX4b	27.643	24.667	34.038	30.324								CaWOX4b	2.929	-0.058	11.995	6.459		CaWOX4b	-0.0813333	-3.06833	8.98467	3.44867		CaWOX13b	1	0.895853	0.129259	1.82682
	27.643	24.667	34.038	30.324									2.957	0.099	12.659	6.628			-0.0533333	-2.91133	9.64867	3.61767		SD	0.717088	0.548084	0.77477	0.580967
	27.643	24.667	34.038	30.324									3.145	0.212	12.615	6.615			0.134667	-2.79833	9.60467	3.60467
												Average	3.01033	0.0843333	12.423	6.56733		Average	1.4803e-16	-2.926	9.41267	3.557		CaWOX8a	1	1.46883	219.336	370.929
												SD	0.117462	0.135596	0.371311	0.0940443		SD	0.117462	0.135596	0.371311	0.0940443		SD	0.914138	0.74015	0.956189	0.842515
CaWOX13a	27.141	25.51	26.934	25.66								CaWOX13a	2.427	0.785	4.891	1.795		CaWOX13a	0.0106667	-1.63133	2.47467	-0.621333
	27.078	25.418	26.968	25.087									2.392	0.85	5.589	1.391			-0.0243333	-1.56633	3.17267	-1.02533		CaWOX8b	1	3.41212	6774.98	2688.65
	26.928	25.321	26.943	25.192									2.43	0.866	5.52	1.483			0.0136667	-1.55033	3.10367	-0.933333		SD	0.358772	0.566649	0.792431	0.751035
												Average	2.41633	0.833667	5.33333	1.55633		Average	1.4803e-16	-1.58267	2.917	-0.86
												SD	0.0211266	0.0428991	0.384622	0.211748		SD	0.0211266	0.0428991	0.384622	0.211748
CaWOX13b	25.215	26.358	25.413	23.273								CaWOX13b	1.318	2.067	4.385	0.252		CaWOX13b	-0.277	0.472	2.79	-1.343
	26.06	26.62	25.512	25.069									2.149	2.421	4.287	1.63			0.554	0.826	2.692	0.035
	25.371	26.565	25.897	23.694									1.318	0.773	4.968	0.295			-0.277	-0.822	3.373	-1.3
												Average	1.595	1.75367	4.54667	0.725667		Average	0	0.158667	2.95167	-0.869333
												SD	0.479778	0.867531	0.368161	0.783471		SD	0.479778	0.867531	0.368161	0.783471
CaWOX8a	36.081	34.394	24.996	25.522			L2	D1	C2	E1		CaWOX8a	12.105	11.969	4.175	3.522		CaWOX8a	0.0816667	-0.0543333	-7.84833	-8.50133
	35.848	34.037	25.262	25.516		24S	23.897	24.291	21.028	23.021			12.091	11.192	4.263	3.717			0.0676667	-0.831333	-7.76033	-8.30633
	35.34	33.854	25.179	25.222			23.911	24.199	21.225	23.439			11.874	11.245	4.301	3.226			-0.149333	-0.778333	-7.72233	-8.79733
							24.053	25.792	20.929	23.399		Average	12.0233	11.4687	4.24633	3.48833		Average	-5.92119e-16	-0.554667	-7.777	-8.535
												SD	0.129516	0.434111	0.0646323	0.247225		SD	0.129516	0.434111	0.0646323	0.247225
CaWOX8b	35.348	33.225	21.03	23.27			L2	D1	C2	E1		CaWOX8b	11.372	10.8	0.209	1.27		CaWOX8b	-1.70733	-2.27933	-12.8703	-11.8093
	37.718	35.099	21.113	23.493		24S	23.976	22.425	20.821	22			13.961	12.254	0.114	1.694			0.881667	-0.825333	-12.9653	-11.3853
	37.371	33.481	21.615	24.092			23.757	22.845	20.999	21.799			13.905	10.872	0.737	2.096			0.825667	-2.20733	-12.3423	-10.9833
							23.466	22.609	20.878	21.996		Average	13.0793	11.3087	0.353333	1.68667		Average	1.77636e-15	-1.77067	-12.726	-11.3927
												SD	1.47886	0.819474	0.335643	0.413049		SD	1.47886	0.819474	0.335643	0.413049
