# Supplementary material for: The Identification and Characterization of WOX Family Genes in Coffea arabica Reveals Their Potential Roles in Somatic Embryogenesis and the Cold-Stress Response
Source: Int J Mol Sci. 2024 Dec 4;25(23):13031. doi: 10.3390/ijms252313031 (PMC11641659; doi:10.3390/ijms252313031)
Supplement: Supplementary file 1 [file ijms-25-13031-s001.zip › Table S5.xlsx]

## Sheet: Table S5
Table S5. Genes co-expressed with CaWOX2a, CaWOX2b, CaWOX8a, and CaWOX8b.L1, leaves from plants. L2, D1, D2, and D3, indicate the leaf explants during dedifferentiation after 0 h, 1 week, 2 weeks and 5 weeks. C1, primary callus. C2, embryogenic callus. C3, cell clusters obtained from proliferation medium. R1 was the cell clusters after induction in DIP medium for 1 week. R2, R3 and R4 were the ce…
Bait gene	Gene ID	Best hit to Arabidopsis	PCCto Bait gene	Description	L1	L2	D1	D2	D3	C1	C2	C3	R1	R2	R3	R4	E1
CaWOX2a	Cara001g022960	AT5G59340	1	Encodes a WUSCHEL-related homeobox gene family member with 65 amino acids in its homeodomain. Proteins in this family contain a sequence of eight residues (TLPLFPMH) downstream of the homeodomain called the WUS box. WOX2 has a putative Zinc finger domain downstream of the homeodomain. Transcripts are expressed in the egg cell, the zygote and the apical cell lineage and are reduced in met3-1 early…	0	0.0355668	0.167849	0.396658	0.243931	1.02594	37.6058	49.492	45.1103	55.4364	67.7825	45.0203	41.363
	Cara021g025190	AT1G27950	0.992644	Encodes LTPG1, a lipid transfer protein with a predicted GPI (glycosylphosphatidylinositol)-anchor domain. Localized in the plasma membrane. Disruption of the LTPG1 gene causes alterations of cuticular lipid composition, but no significant changes on total wax and cutin monomer loads are seen. The mRNA is cell-to-cell mobile.	11.8218	3.44786	0.82634	2.31243	1.36472	6.76703	137.746	176.379	142.301	165.42	246.197	160.539	129.293
	Cara003g003480	AT2G45600	0.986138	alpha/beta-Hydrolases superfamily protein;(source:Araport11)	0.0125468	0.594683	0.815787	2.34764	1.79111	4.55315	43.6308	54.9492	44.6046	63.3092	69.5868	63.781	42.6262
	Cara012g037510	AT5G01660	0.985543	influenza virus NS1A-binding protein;(source:Araport11)	7.28995	9.70017	10.929	10.0758	10.4387	10.2743	28.3789	37.9159	34.4755	46.5472	46.3769	36.4133	27.6153
	Cara012g019720	AT1G51130	0.985153	&#948;-kleisin component of the SMC5/6 complex, possibly involved in synaptonemal complex formation.	2.21691	3.16595	5.05463	6.43613	6.62269	7.35719	20.8602	26.1891	28.0394	32.0359	39.6032	30.0781	21.4763
	Cara011g001080	AT5G01660	0.984533	influenza virus NS1A-binding protein;(source:Araport11)	7.86226	9.58042	8.71424	9.74358	9.32489	10.116	26.9764	35.8103	32.4849	44.1421	43.8507	36.0314	25.8555
	Cara004g006370	AT3G56370	0.981889	LRR-RLK with distinct polar localization within the plasma membrane in different cell types of the root. Mutants show defects in cell divisions within the root ground tissue.	0.91583	1.25416	6.65338	8.02408	8.76956	3.62365	30.1781	34.1294	33.68	37.7162	40.5173	32.399	25.8642
	Cara011g018980	AT1G51130	0.981219	&#948;-kleisin component of the SMC5/6 complex, possibly involved in synaptonemal complex formation.	2.06333	2.6366	4.699	5.70998	6.29753	6.76138	18.8884	23.3396	23.9065	31.9165	36.6227	25.5322	18.5245
	Cara003g027830	#N/A	0.978217	#N/A	1.99664	8.17873	6.70706	8.46613	11.7242	12.9002	37.6629	44.9935	49.2645	47.9818	52.7206	44.9204	33.9901
	Cara008g024380	AT2G19520	0.977443	FVE interacts with SUVH9 and is involved in RNA-directed DNA methylation by facilitating the recruitment of Pol V to chromatin. It is involved in the control of flowering.	3.36559	8.05685	7.27347	9.6635	10.7949	10.945	33.0082	43.7738	35.5233	38.5156	49.4871	37.4506	25.8712
	Cara021g026140	AT1G44900	0.976388	Encodes MCM2 (MINICHROMOSOME MAINTENANCE 2), a protein essential to embryo development. Overexpression results in altered root meristem function.	0.485082	0.622432	9.42809	12.948	17.3298	23.192	48.3758	77.215	66.7908	85.5646	89.7227	59.4938	56.4189
	Cara007g002200	AT2G19520	0.974958	FVE interacts with SUVH9 and is involved in RNA-directed DNA methylation by facilitating the recruitment of Pol V to chromatin. It is involved in the control of flowering.	6.07608	10.1015	9.29102	12.2821	13.6377	13.0701	42.9891	50.6363	40.7935	45.1514	58.7809	45.4953	30.7683
	Cara003g025030	AT1G05590	0.974448	Encodes a protein with &#946;-hexosaminidase activity (the enzyme is active with p-nitrophenyl-&#946;-N-acetylglucosaminide as substrate but displayed only a minor activity toward p-nitrophenyl-&#946;-N-acetylgalactosaminide). Chitotriose-PA was digested almost completely overnight by a 50% ammonium sulfate fraction of a supernatant yeast expressing AtHEX3.	0.0202826	0.0147812	0.211278	1.1713	0.678647	0.754559	9.44083	8.0281	7.03346	12.9384	14.2641	10.4355	8.76463
	Cara004g021770	AT1G49430	0.973899	Encodes a long chain acyl-CoA synthetase that catalyzes the synthesis of omega-hydroxy fatty acyl-CoA intermediates in the pathway to cutin synthesis. Required for repression of lateral root formation.	4.52848	8.05403	4.18792	4.98642	4.2873	14.5235	271.618	264.072	355.07	348.483	378.636	371.846	281.197
	Cara003g045200	AT2G25100	0.973695	Polynucleotidyl transferase, ribonuclease H-like superfamily protein;(source:Araport11)	2.01343	5.05236	4.99041	7.74376	8.1611	9.41754	26.2717	29.0356	29.9315	25.333	37.8423	26.3279	26.7239
	Cara010g019010	AT3G57000	0.973536	nucleolar essential protein-like protein;(source:Araport11)	0.246608	1.61634	2.80488	3.69161	4.54537	4.01396	18.421	15.7953	18.2567	19.9516	22.3847	19.2279	14.8107
	Cara022g000800	AT1G44900	0.972878	Encodes MCM2 (MINICHROMOSOME MAINTENANCE 2), a protein essential to embryo development. Overexpression results in altered root meristem function.	0.39331	0.500412	7.74671	10.9538	15.077	20.8831	40.6076	65.1188	57.4096	69.4667	73.5729	49.8912	57.7019
	Cara013g002430	AT5G40030	0.972793	Member of AGC VIIIa Kinase gene family.	0	0.212042	0.351625	0.658891	0.572963	0.683829	3.10881	4.24221	4.76685	5.7195	7.03201	3.53784	5.37604
	Cara003g050140	AT3G56370	0.972446	LRR-RLK with distinct polar localization within the plasma membrane in different cell types of the root. Mutants show defects in cell divisions within the root ground tissue.	0.735188	0.907757	5.76977	6.2745	6.56489	2.86788	28.6176	33.7277	33.0639	42.7959	40.6963	25.7501	21.5963
	Cara003g035330	AT1G49430	0.972285	Encodes a long chain acyl-CoA synthetase that catalyzes the synthesis of omega-hydroxy fatty acyl-CoA intermediates in the pathway to cutin synthesis. Required for repression of lateral root formation.	7.59757	9.03821	6.37758	5.5597	3.46833	13.9096	277.933	290.639	377.211	310.331	378.502	353.296	275.926
	Cara021g011450	AT3G18630	0.971921	Encodes a uracil-DNA glycosylase (UDG) involved in a base excision DNA repair pathway in mitochondria.	2.27446	3.40239	5.81337	7.4496	8.11767	9.60242	17.6403	27.4563	22.9053	25.7757	32.4949	25.9499	18.5643
	Cara022g014880	AT3G18630	0.971549	Encodes a uracil-DNA glycosylase (UDG) involved in a base excision DNA repair pathway in mitochondria.	1.49241	2.93534	5.09769	6.88545	7.09878	7.45711	15.0087	21.7026	18.2866	19.9451	23.9499	18.9379	15.3437
	Cara004g016280	AT1G63190	0.971244	Cystatin/monellin superfamily protein;(source:Araport11)	4.97892	7.45229	7.91708	9.48042	9.34628	10.7093	25.7796	25.0045	25.1526	31.2215	28.46	24.6682	22.6396
	Cara003g031200	AT5G64080	0.971195	Bifunctional inhibitor/lipid-transfer protein/seed storage 2S albumin superfamily protein;(source:Araport11)	5.24018	28.234	35.3927	33.7929	32.9974	24.7738	106.398	117.396	113.022	140.417	169.641	87.332	127.755
	Cara017g013390	AT1G65470	0.97106	Chromatin Assembly Factor-1 (CAF-1) p150 subunit. Mutants have reduced heterochromatin content. In Arabidopsis, the three CAF-1 subunits are encoded by FAS1, FAS2 and, most likely, MSI1, respectively. Mutations in FAS1 or FAS2 lead to increased frequency of homologous recombination and T-DNA integration in Arabidopsis.	0.137813	0.257638	3.5288	4.65676	5.78558	8.24662	22.6066	29.6998	31.1472	36.5378	37.0306	31.9501	18.8453
	Cara009g020870	AT1G06520	0.970002	sn-glycerol-3-phosphate 2-O-acyltransferase. Expressed in flower buds and siliques. Homozygous mutant plants are male sterile.	0.00288425	0.00357817	0.0244422	0.511074	0.283688	2.32314	64.5094	104.623	101.541	93.432	139.706	116.926	55.3468
	Cara004g025920	AT3G19720	0.969871	Encodes a novel chloroplast division protein. Mutants of exhibit defects in chloroplast constriction, have enlarged, dumbbell-shaped chloroplasts. The ARC5 gene product shares similarity with the dynamin family of GTPases, which mediate endocytosis, mitochondrial division, and other organellar fission and fusion events in eukaryotes. Phylogenetic analysis showed that ARC5 is related to a group of…	5.64363	4.44519	5.17686	6.47056	7.22637	5.50906	14.5965	14.5482	12.5669	14.9599	19.2092	15.1783	11.4513
	Cara019g003430	AT1G19880	0.969352	Encodes a regulator of chromatin condensation 1 (RCC1) family protein; confers plasticity of rosette diameter in response to changes in N availability.	15.6485	46.8368	34.1024	42.1081	42.2299	45.6996	109.636	106.429	105.181	114.57	128.122	111.243	100.533
	Cara015g003290	AT4G25960	0.968638	P-glycoprotein 2;(source:Araport11)	3.79431	1.82144	0.716	0.849408	1.29934	4.42676	24.0391	19.7538	25.03	29.0064	27.8668	26	19.412
	Cara015g018150	AT4G29000	0.967839	Tesmin/TSO1-like CXC domain-containing protein which is a transcriptional repressor of genes required for maintenance of DNA methylation, including MET1, CMT3, DDM1, KYP and VIMs. Functions redundantly with its paralogue TCX6 in repressing the expression of these genes.	0.183985	0.125771	0.918061	0.897265	1.21665	0.874737	3.13337	3.96845	3.28127	3.42667	4.33777	2.78959	3.28545
	Cara004g055430	AT5G11510	0.967836	Arabidopsis thaliana putative c-myb-like transcription factor MYB3R-4. Functions in powdery mildew induced host endoreduplication at the site of infection. Activates mitotic gene expression, cytokinin response.	0	0	0.0361937	0.140482	0.0448949	0.14088	1.4246	1.99713	1.61575	1.37154	2.65782	1.97064	1.25433
	Cara017g003650	AT5G46280	0.967641	Involved in the replication of mungbean yellow mosaic India virus (MYMIV) DNA through an ex vivo system.	0.316579	0.249455	7.0486	8.12451	12.2109	12.6752	27.3796	52.1175	43.937	52.486	60.282	54.1839	37.5254
	Cara012g016830	AT5G59320	0.967467	Predicted to encode a PR (pathogenesis-related) protein. Belongs to the lipid transfer protein (PR-14) family with the following members: At2g38540/LTP1, At2g38530/LTP2, At5g59320/LTP3, At5g59310/LTP4, At3g51600/LTP5, At3g08770/LTP6, At2g15050/LTP7, At2g18370/LTP8, At2g15325/LTP9, At5g01870/LTP10, At4g33355/LTP11, At3g51590/LTP12, At5g44265/LTP13, At5g62065/LTP14, At4g08530/LTP15. The mRNA is cel…	20.6892	24.9934	53.0045	417.802	246.686	1253.34	20132.3	26317.6	26131.2	19641.5	26535.7	21700.1	16876.9
	Cara014g029880	AT5G13960	0.967382	Encodes a histone 3 lysine 9 specific methyltransferase involved in the maintenance of DNA methylation. SUVH4/KYP is a SU(VAR)3-9 homolog, a SET domain protein. Known SET domain proteins are involved in epigenetic control of gene expression. There are 10 SUVH genes in Arabidopsis and members of this subfamily of the SET proteins have an additional conserved SRA domain. In kyp mutants, there is a …	1.76413	5.34838	10.7234	14.1497	16.6206	16.2131	56.8662	70.9281	66.7035	64.4415	90.639	74.6476	41.2708
	Cara016g003910	AT1G63160	0.966694	replication factor C 2;(source:Araport11)	1.96387	9.58669	6.81742	7.66443	7.81895	10.7154	26.1761	35.2116	24.2536	31.4428	41.3451	25.3992	21.6668
	Cara016g005390	AT1G62520	0.966475	sulfated surface-like glycoprotein;(source:Araport11)	0.1364	1.57797	0.64383	0.992337	1.03301	0.885133	5.11118	5.2363	5.90298	7.44435	6.81976	4.12809	4.40281
	Cara012g030010	AT2G46490	0.966228	ABA-induced serine-rich transcription repressor; functions redundantly together with ASR1 to regulate ABA responses.	35.0913	19.0087	7.36921	14.3398	20.2756	41.2203	109.117	167.643	153.022	155.905	223.004	164.718	196.238
	Cara018g012050	AT3G07870	0.966068	FBX92 is an F-box containing protein. Overexpression produces plants with smaller leaves while reduced expression is correlated with increased leaf size and increased rates of cell proliferation.	0.00482183	0.0195969	0.392695	0.56787	0.691599	0.683137	2.00831	2.01633	1.71207	2.30807	2.62066	1.78081	1.7326
	Cara003g053310	AT5G23940	0.965683	Encodes PERMEABLE LEAVES3 (PEL3), a putative acyl-transferase. Mutation in this locus results in altered trichome phenotype (trcichomes become tangled during leaf expansion). Additional phenotype includes altered cuticle layer.	11.4486	4.42191	6.90399	13.0567	8.35641	19.7994	251.398	172.023	313.74	317.094	370.978	262.097	264.112
	Cara002g014580	AT5G59340	0.965616	Encodes a WUSCHEL-related homeobox gene family member with 65 amino acids in its homeodomain. Proteins in this family contain a sequence of eight residues (TLPLFPMH) downstream of the homeodomain called the WUS box. WOX2 has a putative Zinc finger domain downstream of the homeodomain. Transcripts are expressed in the egg cell, the zygote and the apical cell lineage and are reduced in met3-1 early…	0	0.0250024	0.0792645	0.220228	0.193762	0.941928	32.9018	45.521	33.7836	59.462	66.2738	29.3168	22.7656
	Cara018g005870	AT1G65470	0.965531	Chromatin Assembly Factor-1 (CAF-1) p150 subunit. Mutants have reduced heterochromatin content. In Arabidopsis, the three CAF-1 subunits are encoded by FAS1, FAS2 and, most likely, MSI1, respectively. Mutations in FAS1 or FAS2 lead to increased frequency of homologous recombination and T-DNA integration in Arabidopsis.	0.197362	0.2722	4.17656	5.78111	7.35492	10.9114	40.7698	55.1732	62.4614	58.6304	62.9336	54.3391	31.1375
	Cara004g053980	AT5G26680	0.96548	Encodes a FEN1 homolog that has double-flap endonuclease activity, weak GEN activity towards bubble DNA structures and flap endonuclease activity towards substrates with a single-flap structure, but lacks the 5&#8242; exonuclease activity towards DNA substrates with a nick on one strand, and GEN activity towards gapped DNA without any flap. It is expressed in rapidly dividing cells and mutants ha…	3.80221	11.615	8.27231	10.1546	10.3976	13.1892	24.5841	33.7314	29.4161	39.3478	37.5951	26.8535	23.076
	Cara014g027450	AT5G40030	0.965373	Member of AGC VIIIa Kinase gene family.	0	0.142461	0.25391	0.401348	0.382219	0.487207	2.28996	3.0965	2.84117	3.56293	4.95674	3.2095	4.30446
	Cara017g014400	AT2G02360	0.965355	Encodes an F-box protein containing a Nictaba-related lectin domain that can act as a carbohydrate-binding protein.Expression is induced by SA and pathogenic bacteria.	0.0133898	0.0318784	0.571785	0.646247	1.36933	1.58944	14.474	12.5722	14.4479	13.123	15.8517	14.0606	9.78916
	Cara008g025240	AT1G54120	0.964909	hypothetical protein;(source:Araport11)	0.0329649	0.106622	0.247146	2.68646	1.641	1.34584	16.6018	19.3542	22.2862	20.0877	31.7375	16.0734	10.4522
	Cara014g024680	AT4G37210	0.964668	Encodes a predominantly nuclear histone chaperone that promotes [H3-H4]2 tetrasome formation and does not promote disassembly of in vitro preassembled tetrasomes.	22.0408	29.8606	25.087	31.3924	30.9358	29.9978	62.5164	59.2349	65.8699	73.7606	70.9068	70.2093	67.409
	Cara002g015860	AT4G27490	0.964419	3-5-exoribonuclease family protein;(source:Araport11)	6.90165	22.0211	13.2684	15.0354	13.1573	17.1353	48.1688	46.9215	50.5319	49.7886	66.0016	47.5664	34.3749
	Cara002g003850	AT4G02100	0.964236	Heat shock protein DnaJ with tetratricopeptide repeat-containing protein;(source:Araport11)	1.49827	3.1803	4.7613	8.55458	9.28637	12.7097	31.661	47.8443	41.55	47.1744	45.1616	48.7522	37.4304
	Cara003g054420	AT5G24170	0.964006	Got1/Sft2-like vescicle transport protein family;(source:Araport11)	2.98442	5.95694	5.41646	5.61438	6.88199	7.30689	15.556	17.212	15.9333	16.2928	17.6668	14.0816	12.8395
	Cara013g005170	AT4G37210	0.963478	Encodes a predominantly nuclear histone chaperone that promotes [H3-H4]2 tetrasome formation and does not promote disassembly of in vitro preassembled tetrasomes.	20.2154	31.0115	25.9866	32.3532	31.7494	30.6459	69.2992	65.2029	78.1437	77.2142	79.5746	77.7567	71.9346
	Cara011g018560	AT3G58530	0.963329	RNI-like superfamily protein;(source:Araport11)	4.1813	6.8297	5.22732	5.42202	6.86183	6.91244	11.2235	14.4881	18.5799	17.2394	22.4419	16.3354	14.2385
	Cara010g008150	AT1G06520	0.962795	sn-glycerol-3-phosphate 2-O-acyltransferase. Expressed in flower buds and siliques. Homozygous mutant plants are male sterile.	0	0	0.0721329	0.737035	0.385089	2.1461	63.9557	96.4889	127.245	89.1415	136.892	98.9479	60.8401
	Cara016g003680	AT4G31360	0.962768	selenium binding protein;(source:Araport11)	7.76026	6.92981	15.023	18.8094	14.6898	10.9896	51.5463	85.8838	78.9576	67.6627	81.6258	56.5791	55.6148
	Cara010g002470	AT5G47540	0.962503	Mo25 family protein;(source:Araport11)	0.301625	0.604436	2.54155	3.97866	3.9926	3.79987	12.8761	14.048	15.6253	14.8399	25.0862	12.5082	12.2657
	Cara002g010430	AT1G31360	0.961915	Encodes a (d)NTP-dependent 3 Prime->5 Prime DNA helicase. This protein can also disrupt D loop structures and may mediate branch migration of Holliday junctions when tested in vitro. The unwinding activity of the enzyme depends on the presence of divalent cations (Mg2+, Mn2+, or Ca2+, but not Zn2+).(d)NTPs are also required with ATP and dATP supporting the greatest amount of DNA unwinding in vitr…	1.16755	1.17282	2.13462	2.76177	3.68115	5.28126	7.84194	12.9478	9.88122	11.8393	13.6936	9.02749	9.75133
	Cara014g022730	AT3G49900	0.961907	Phototropic-responsive NPH3 family protein;(source:Araport11)	0.0131154	0.565591	0.330518	0.926242	1.34065	1.20708	9.18487	9.55964	11.4258	10.5613	10.7865	6.91833	7.00978
	Cara011g014350	AT4G35740	0.96149	Encodes RECQ3, an ATP-dependent helicase.	3.47971	3.44645	3.58567	4.75583	4.53132	5.67853	12.8661	11.8147	13.6697	13.8901	13.4142	11.2745	11.4959
	Cara003g004220	AT5G26680	0.961377	Encodes a FEN1 homolog that has double-flap endonuclease activity, weak GEN activity towards bubble DNA structures and flap endonuclease activity towards substrates with a single-flap structure, but lacks the 5&#8242; exonuclease activity towards DNA substrates with a nick on one strand, and GEN activity towards gapped DNA without any flap. It is expressed in rapidly dividing cells and mutants ha…	5.62423	14.4838	10.8456	11.16	13.9324	14.853	25.9318	39.2827	30.1587	41.2338	40.449	33.7107	25.7898
	Cara003g001600	AT1G01510	0.961315	Encodes a homolog of human CtBP. Mutant has longer and thicker leaves than wild type. Involved in controlling polar cell expansion in the leaf width direction. It has been shown to localize to cytosolic stress granules and is involved in their formation.	8.70316	14.1482	11.9737	15.2418	16.7169	14.0386	56.2839	65.2779	62.9346	65.2023	79.8805	68.7223	33.3624
	Cara016g006630	AT4G17510	0.961173	ubiquitin C-terminal hydrolase 3;(source:Araport11)	11.6425	24.1916	19.7581	17.4866	18.1343	19.716	47.5821	46.6156	43.5311	53.5372	60.6551	44.9999	32.9688
	Cara003g028550	AT3G60670	0.960743	PLATZ transcription factor family protein;(source:Araport11)	0	0.293696	0.878139	1.95794	0.865077	1.24535	26.8854	29.5418	31.2431	38.4996	34.7733	25.5946	13.6598
	Cara018g016240	AT5G46280	0.960608	Involved in the replication of mungbean yellow mosaic India virus (MYMIV) DNA through an ex vivo system.	0.329065	0.333495	6.25181	8.42496	12.7027	15.1087	24.948	47.066	39.7111	49.7416	57.0218	49.3696	32.9199
	Cara011g014660	AT5G20740	0.96019	Pectin methylesterase inhibitor.	0.0238819	0.659727	3.52175	8.27766	10.9105	15.8076	209.692	221.571	214.787	183.515	215.633	170.548	152.147
	Cara012g020240	AT3G58530	0.960133	RNI-like superfamily protein;(source:Araport11)	3.82351	4.65893	3.93539	4.31896	5.58674	5.51212	12.5099	14.6526	19.4184	14.1516	20.0889	14.7007	14.8906
	Cara006g021440	AT5G43960	0.960038	Nuclear transport factor 2 (NTF2) family protein with RNA binding (RRM-RBD-RNP motifs) domain-containing protein;(source:Araport11)	17.617	28.7076	19.7269	22.1568	24.546	29.258	47.0634	49.4135	55.6377	69.5384	65.4909	62.7381	54.8643
	Cara004g057010	AT3G61590	0.960025	F-box protein that is involved in some aspect of regulation of gene silencing by miRNA. Loss of function mutations have increased levels of some miRNAs. Its activity depends on the presence of functional F-box.	4.19813	5.95387	6.22686	8.35942	7.61404	9.71489	13.9389	16.4602	16.0867	19.5023	20.9992	14.3395	13.0103
	Cara003g051730	AT5G51550	0.959961	EXORDIUM like 3;(source:Araport11)	10.3431	5.14141	17.9931	23.4518	22.8468	6.91438	87.4581	83.3131	80.257	94.1186	90.1872	77.9488	87.8146
	Cara019g000960	AT1G71260	0.95976	Encodes WHY2, a homolog of the potato p24 protein. It shares the conserved KGKAAL domain, a putative DNA-binding domain, with potato p24 and is localized to mitochondria and not the nucleus. WHY2 is a member of the Whirly family proteins present mainly in the plant kingdom performing various activities related to DNA metabolism. Crystal structure of Solanum tuberosum WHY2, a close homolog of Arab…	7.87042	28.793	18.0018	19.219	20.8061	19.3623	54.8005	63.0768	50.5152	61.9254	71.0362	67.0441	46.9056
	Cara022g001710	AT1G27950	0.959157	Encodes LTPG1, a lipid transfer protein with a predicted GPI (glycosylphosphatidylinositol)-anchor domain. Localized in the plasma membrane. Disruption of the LTPG1 gene causes alterations of cuticular lipid composition, but no significant changes on total wax and cutin monomer loads are seen. The mRNA is cell-to-cell mobile.	28.7764	21.9271	6.90202	10.8859	21.1928	49.4877	241.604	150.375	233.577	321.556	362.86	239.762	244.163
	Cara008g016950	AT1G78910	0.959153	Enzyme for the pseudouridine (&#936;) to uridine (U) conversion. FCS1-mediated pseudouridylation of mitochondrial 26S rRNA is required for mitochondrial translation, which is critical for maintaining mitochondrial function and plant development.	1.2948	4.54593	2.63963	3.6752	3.47636	4.58745	9.48824	10.3292	9.3189	10.5106	11.5001	11.317	8.92843
	Cara003g001270	AT3G61590	0.959069	F-box protein that is involved in some aspect of regulation of gene silencing by miRNA. Loss of function mutations have increased levels of some miRNAs. Its activity depends on the presence of functional F-box.	5.42954	7.27265	6.64966	8.36662	8.49245	9.50132	13.1444	15.0816	16.771	19.2905	20.8811	14.9738	12.7433
	Cara020g024050	AT4G16440	0.958932	Encodes a [FeFe]-hydrogenase-like protein named Gollum (for Growth in different Oxygen LeveLs in&#64258;Uences Morphogenesis). Heterologous expression of Gollum in E. coli indicates that it probably contains two [Fe-S] clusters with different magnetic properties. Sequence alignment analysis indicates that these two clusters would be topologically equivalent to the mesial and proximal [Fe-S] cente…	0.026004	0.12843	1.26804	1.83796	2.4026	2.03894	5.77324	6.94177	6.75836	10.1909	11.8721	10.2086	8.28654
	Cara011g021570	AT2G41540	0.958866	Encodes a protein with NAD-dependent glycerol-3-phosphate (G3P) dehydrogenase which was shown to complement an Escherichia coli strain: BB20-14, auxotrophic for glycerol/G3P due to a loss-of-function mutation in the gpsA gene.	0.926178	1.50962	3.07397	6.13244	5.23862	10.207	72.8488	70.8846	73.1619	73.5965	97.0318	79.6963	98.6498
	Cara015g023570	AT1G63160	0.958433	replication factor C 2;(source:Araport11)	2.70908	14.6519	10.2511	11.4018	11.969	15.695	34.1491	46.4795	31.0117	45.1931	57.7462	37.4213	27.8552
	Cara004g023350	AT2G14880	0.958329	SWIB/MDM2 domain superfamily protein;(source:Araport11)	27.3956	25.8152	17.3764	23.7018	21.3304	22.3998	149.541	195.451	208.078	167.239	305.434	263.397	173.294
	Cara007g001330	AT1G54120	0.95827	hypothetical protein;(source:Araport11)	0.00986142	0.00495692	0.0525486	0.662512	0.607375	0.271145	2.20124	2.17631	2.66133	2.44424	4.06887	2.07885	1.68428
	Cara020g017010	AT5G09570	0.957411	Twin CX9C domain protein. Induced by low phosphate or iron, drought and heat stress. Loss of both At12cys-1 and At12cys-2 lead to enhanced tolerance to drought and light stress and increased anti-oxidant capacity.	8.37756	33.4348	24.2725	19.1281	17.1045	35.3172	99.5776	125.029	119.011	175.854	227.949	161.604	86.9087
	Cara010g023850	AT4G12710	0.957387	ARM repeat superfamily protein;(source:Araport11)	3.16172	4.7816	3.90025	3.87872	3.67596	3.28314	8.09022	7.53722	7.38664	9.81245	9.12427	8.7815	7.05776
	Cara003g041460	#N/A	0.957227	#N/A	0.20928	0.0871487	0.0740805	0.156692	0.229521	0.795986	12.0244	22.4242	19.1781	19.6814	21.4869	15.4753	7.75495
	Cara015g022640	AT1G12330	0.956981	cyclin-dependent kinase-like protein;(source:Araport11)	9.73715	12.3956	3.57122	3.32559	1.42744	1.92979	38.4163	32.3774	48.8076	49.1951	50.3824	33.4894	37.3214
	Cara016g018200	AT1G71230	0.956561	Encodes a subunit of the COP9 complex, similar to JAB1, a specific mammalian coactivator of AP-1 transcription. Involved in protein deneddylation. Double mutants with CSN5A are constitutively photomorphogenic (de-etiolated) and have abnormal auxin responses.	13.1684	29.1674	28.8968	29.4443	28.3051	27.7884	54.6935	63.6638	59.4295	70.2041	68.0358	64.5272	46.8533
	Cara008g016930	AT1G73240	0.956383	nucleoporin protein Ndc1-Nup protein;(source:Araport11)	4.71474	7.64938	5.78495	6.74983	6.22762	8.7603	17.2129	21.7325	22.5362	27.1708	27.1223	22.4224	12.5461
	Cara011g001340	AT3G51770	0.956332	Encodes a negative regulator of 1-aminocyclopropane-1-carboxylic acid synthase5(ACS5), which catalyze the rate-limiting step in ethylene biosynthesis. ETO1 directly interacts with ACS5 and inhibits its enzyme activity and targets it for degradation via proteasome-dependent pathway. It also interacts with CUL3 (a component of ubiquitin ligase complexes). eto1 (and eto3) mutations elevate ethylene …	0.277755	0.285932	0.257762	0.257842	0.316072	0.236564	2.7777	3.18035	3.34145	3.24715	3.54074	3.8659	1.84633
	Cara006g026930	AT5G49120	0.956265	DUF581 family protein, putative (DUF581);(source:Araport11)	5.62032	0.735594	7.68484	8.1115	5.87614	4.34113	33.5622	39.1524	42.6285	36.2286	57.3551	54.5027	32.1044
	Cara014g002340	AT5G41980	0.956178	nuclease;(source:Araport11)	1.71332	6.36614	4.59608	4.76454	4.92349	4.87738	16.8405	17.0107	17.1237	20.311	17.6657	14.6765	12.8101
	Cara004g038820	AT4G30870	0.955905	Encodes an Arabidopsis homolog of the endonuclease MSU81. T-DNA insertion lines of AtMSU81 have a deficiency in homologous recombination in somatic cells but only after genotoxic stress. Crosses with a hyperrecombinogenic mutant of the AtRecQ4A helicase resulted in synthetic lethality in the double mutant. Involved in DNA-Protein crosslink (DPC) repair in independent pathways to WSS1A and TDP1.	1.64834	2.02679	2.27021	2.6321	3.01562	2.82308	6.21786	7.34306	6.2223	7.6765	7.48308	6.84134	4.37689
	Cara014g024130	AT2G15730	0.955901	P-loop containing nucleoside triphosphate hydrolases superfamily protein;(source:Araport11)	2.95136	2.85645	5.57418	5.45873	5.73978	7.64344	55.6449	44.8582	58.9292	52.3864	57.6146	45.3648	53.298
	Cara016g004250	AT1G12570	0.955663	Ortholog of maize IPE1 gene which is involved in pollen exine development.	1.4215	0.301619	0.127364	0.494032	0.602259	1.85626	31.9497	25.9857	27.8587	26.2703	29.7341	26.3324	22.5954
	Cara012g025060	AT5G20510	0.955388	Encodes a member of the Alfin1-like family of nuclear-localized PHD (plant homeodomain) domain containing proteins. All AL proteins except AL3 bind to di- or trimethylated histone H3 (H3K4me3/2). Members of this family include: AT5G05610 (AL1), AT3G11200 (AL2), AT3G42790 (AL3), AT5G26210 (AL4), AT5G20510 (AL5), AT2G02470 (AL6), AT1G14510 (AL7).	2.8029	2.765	3.8619	6.1455	4.56284	2.97551	13.5185	17.465	17.9065	15.2012	16.6075	16.5477	12.9813
	Cara008g000190	AT5G11010	0.95538	Nuclear-localizing protein.	0.825454	2.25002	1.63872	2.19812	1.92038	1.75265	7.67382	6.01444	6.07455	8.08729	10.1256	8.55084	5.49914
	Cara022g001540	AT1G67320	0.955104	DNA primase, large subunit family;(source:Araport11)	0.209554	0.324352	2.58141	3.83483	6.56189	8.26534	12.2522	23.1701	17.8208	21.3853	25.6087	15.5336	18.3765
	Cara005g007230	AT5G43960	0.955062	Nuclear transport factor 2 (NTF2) family protein with RNA binding (RRM-RBD-RNP motifs) domain-containing protein;(source:Araport11)	16.7076	30.4626	19.8917	23.3973	26.7044	32.2714	49.2181	50.9514	56.5548	72.8041	67.4887	60.564	57.6936
	Cara004g009670	AT2G39450	0.954713	Encodes a Golgi-localized manganese transporter that is involved in Mn tolerance. When expressed into yeast cells, this gene confer Mn<sup>2+</sup> and Cu<sup>2+</sup> tolerance.	10.4349	8.35636	10.0441	13.5796	14.4318	21.8384	36.0616	40.7073	38.9903	43.1529	51.8464	49.3986	29.9056
	Cara005g004730	AT4G14746	0.954484	neurogenic locus notch-like protein;(source:Araport11)	4.07829	5.92838	10.5664	9.62158	6.40006	12.245	51.1729	95.0285	83.4398	73.8327	93.2809	60.6686	40.9243
	Cara020g006020	AT1G77470	0.954271	Encodes a protein with high homology to the Replication Factor C, Subunit 3 (RFC3) of yeast and other eukaryotes. rfc3 mutants are hypersensitive to salicylic acid and exhibit enhanced induction of PR genes and resistance against virulent oomycete Hyaloperonospora arabidopsidis Noco2. The enhanced pathogen resistance in the mutant is NPR1-independent.	4.58664	11.5848	12.1818	12.6053	13.1664	13.0447	24.0159	32.5855	24.7627	26.6365	32.9213	26.4158	24.5628
	Cara011g017740	AT5G58005	0.954015	Cytochrome c oxidase, subunit Vib family protein;(source:Araport11)	10.25	15.8616	10.9121	11.5499	10.3701	13.5285	19.4895	20.911	20.8841	27.6447	29.0178	21.6071	22.1252
	Cara008g013620	AT4G24710	0.953936	Encodes an AAA+ ATPase that mediates meiotic chromosome remodeling and crossover maturation.	0.275562	0.289102	2.43432	3.02719	3.27428	4.29296	8.81618	18.3361	11.5304	15.6541	20.3384	12.4279	9.16834
	Cara020g006490	AT1G77600	0.953518	One of 5 PO76/PDS5 cohesion cofactor orthologs of Arabidopsis.	0.535775	0.359109	1.05042	1.1652	1.29638	1.73092	2.99016	4.33303	3.28822	3.49203	4.47831	3.54324	2.65261
	Cara004g038200	#N/A	0.953413	#N/A	0.355971	0.761791	0.660907	0.376935	0.298003	0.530106	1.80567	1.83109	1.92828	2.12629	1.97835	2.11997	1.99813
	Cara002g037140	AT5G21140	0.953108	Encodes a nuclear localized, structural subunit of the SMC 5/6 complex and a non- SMC element. Loss of function results in abnormal cell division and embryo lethality. Analysis of partially rescued lines indicates a role in double strand break DNA repair. Similar phenotype to NSE3 which it also interacts with. Maintains cell viability together with NSE3 during early embryogenesis.	4.90856	8.62266	9.37627	9.83011	9.80238	10.6211	30.6838	29.8759	32.7588	26.8342	34.9716	33.8515	24.7712
	Cara001g020980	AT4G27490	0.953084	3-5-exoribonuclease family protein;(source:Araport11)	8.2317	19.1196	11.5518	11.6932	9.59584	12.1473	35.857	30.9136	37.0372	33.8254	50.8161	35.9838	29.722
	Cara016g001550	AT4G10955	0.952961	alpha/beta-Hydrolases superfamily protein;(source:Araport11)	1.71136	1.44731	2.02169	3.0966	5.90404	7.59424	32.4298	42.7421	49.6658	39.5965	46.8791	39.1089	21.5968
	Cara007g007010	AT1G48580	0.952955	nuclear localized protein;(source:Araport11)	0.215629	0.547534	2.07379	2.48975	2.80194	5.34351	8.54284	13.6853	9.28166	13.3999	14.7767	8.45219	9.12896
	Cara014g017990	AT4G35880	0.952893	Eukaryotic aspartyl protease family protein;(source:Araport11)	0.256628	1.0861	2.28101	2.80958	2.92726	3.13625	10.2587	14.6752	11.538	11.3758	14.3337	9.26287	7.18677
	Cara004g054870	AT2G45600	0.952804	alpha/beta-Hydrolases superfamily protein;(source:Araport11)	0.0605681	0.383617	1.63969	6.26537	5.52966	9.13677	39.8889	69.2371	52.4192	105.674	88.2283	54.8838	43.5423
	Cara015g009540	AT1G71230	0.9524	Encodes a subunit of the COP9 complex, similar to JAB1, a specific mammalian coactivator of AP-1 transcription. Involved in protein deneddylation. Double mutants with CSN5A are constitutively photomorphogenic (de-etiolated) and have abnormal auxin responses.	11.4994	30.7741	27.8528	28.4133	28.4908	27.8838	56.0423	71.1456	61.038	78.7069	76.0122	67.5342	46.0076
	Cara020g005880	AT1G77470	0.952234	Encodes a protein with high homology to the Replication Factor C, Subunit 3 (RFC3) of yeast and other eukaryotes. rfc3 mutants are hypersensitive to salicylic acid and exhibit enhanced induction of PR genes and resistance against virulent oomycete Hyaloperonospora arabidopsidis Noco2. The enhanced pathogen resistance in the mutant is NPR1-independent.	5.76706	13.5823	14.7122	14.7256	15.3503	15.2887	28.744	38.5556	29.0532	31.4181	37.3296	30.703	28.9407
	Cara008g024670	AT1G60970	0.952226	SNARE-like superfamily protein;(source:Araport11)	3.69143	15.723	12.1393	14.5812	19.0244	20.229	32.6733	38.3922	35.0452	38.0146	52.036	36.943	39.1939
	Cara007g009850	AT1G78910	0.951635	Enzyme for the pseudouridine (&#936;) to uridine (U) conversion. FCS1-mediated pseudouridylation of mitochondrial 26S rRNA is required for mitochondrial translation, which is critical for maintaining mitochondrial function and plant development.	1.14323	4.98843	2.26555	2.82705	2.73656	3.82129	7.59901	8.25219	7.94572	8.73069	9.76328	7.94806	6.82038
	Cara015g007100	AT3G21060	0.951431	Encodes a structural core component of a COMPASS-like H3K4 histone methylation complex that is also involved in the timing of the floral transition.	5.47961	6.95369	5.09077	6.93971	6.42195	6.76067	17.7265	17.3892	18.7638	18.0428	18.5284	18.7608	12.5963
	Cara011g021970	AT5G59320	0.951413	Predicted to encode a PR (pathogenesis-related) protein. Belongs to the lipid transfer protein (PR-14) family with the following members: At2g38540/LTP1, At2g38530/LTP2, At5g59320/LTP3, At5g59310/LTP4, At3g51600/LTP5, At3g08770/LTP6, At2g15050/LTP7, At2g18370/LTP8, At2g15325/LTP9, At5g01870/LTP10, At4g33355/LTP11, At3g51590/LTP12, At5g44265/LTP13, At5g62065/LTP14, At4g08530/LTP15. The mRNA is cel…	532.535	57.0634	40.858	219.157	132.968	866.864	20487.3	19723.1	24780.6	17175.1	23671.9	23199.2	15592
	Cara016g025430	AT4G25960	0.95135	P-glycoprotein 2;(source:Araport11)	2.4936	1.40563	0.925845	0.97483	1.16712	3.373	20.4654	14.7783	23.0218	26.4886	22.5143	16.8714	17.0881
	Cara008g016500	AT3G43810	0.951332	EF hand domain protein encodes a calmodulin. Can functionally complement a yeast CaM mutant. Unique member of the CAM family that works as a transcription factor in light signaling pathways; works in concert with CONSTITUTIVE PHOTOMORPHOGENIC 1 and ELONGATED HYPOCOTYL 5, and plays an important role in seedling development; involved in the regulation of the activity of various Ca2+-gated channels …	140.274	188.445	206.111	200.537	199.879	231.868	327.285	377.053	345.754	395.216	574.467	396.595	395.613
	Cara014g018050	AT4G35880	0.951108	Eukaryotic aspartyl protease family protein;(source:Araport11)	0.17311	0.946399	2.02347	2.58978	2.79098	2.88291	9.76257	14.0995	10.9255	10.6504	13.8813	8.76063	6.73464
	Cara003g050830	AT1G02140	0.951022	Encodes a homologue of the exon junction complex (EJC) component MAGO that participates in intron-mediated enhancement of gene expression.	21.4331	40.5093	36.7805	37.1172	39.0967	37.2392	59.3464	60.2653	61.288	67.0729	71.6725	61.4159	55.9683
	Cara007g000110	AT1G78980	0.95096	STRUBBELIG-receptor family 5;(source:Araport11)	0.487455	0.491069	0.427976	0.742871	0.569418	1.2023	7.04253	7.7981	7.68823	7.22926	8.67729	10.4716	7.14554
	Cara014g023840	AT5G67100	0.950911	Encodes the putative catalytic subunit of the DNA polymerase alpha. Interacts with genes involved in chromatin-mediated cellular memory. ICU2 genetically interacts with TERMINAL FLOWER2, the ortholog of HETEROCHROMATIN PROTEIN1 of animals and yeasts, and with the Polycomb group (PcG) gene CURLY LEAF. A number of regulatory genes were derepressed in the icu2-1 mutant, including genes associated wi…	0.299183	0.268002	2.75941	3.9859	6.10707	9.54385	13.5861	29.9552	26.4001	26.7768	31.3356	29.0451	20.0265
	Cara018g004830	AT2G02360	0.950894	Encodes an F-box protein containing a Nictaba-related lectin domain that can act as a carbohydrate-binding protein.Expression is induced by SA and pathogenic bacteria.	0	0.0178508	0.539815	0.351502	0.738232	0.751682	10.2663	7.78713	8.22205	9.21878	9.12537	7.57705	6.28292
	Cara021g000680	AT5G63670	0.950383	Transcription elongation factor SPT4 homolog 2. T-DNA mutant is more susceptible to the biotroph Hpa.	17.0826	42.6203	39.6812	38.2067	36.9703	35.3877	123.99	109.886	133.057	109.323	144.421	128.629	91.206
	Cara013g027200	AT5G41980	0.950299	nuclease;(source:Araport11)	1.68619	6.09636	4.59228	4.94956	5.03099	4.96709	17.4382	17.9281	16.5188	21.3649	17.9914	14.8466	12.2
	Cara009g006660	AT4G12710	0.949974	ARM repeat superfamily protein;(source:Araport11)	3.18394	4.91273	3.76587	3.78377	3.69717	3.08226	8.32208	7.56407	7.41888	9.71085	8.93549	8.99889	7.36952
	Cara019g024690	AT1G20870	0.949683	Encodes an anti-silencing factor that prevents gene repression and DNA hypermethylation.	7.27108	6.48531	5.43798	5.71953	5.2193	4.03104	13.0869	13.1117	12.2212	13.457	18.5185	11.4108	15.3705
	Cara007g010350	AT3G43810	0.949447	EF hand domain protein encodes a calmodulin. Can functionally complement a yeast CaM mutant. Unique member of the CAM family that works as a transcription factor in light signaling pathways; works in concert with CONSTITUTIVE PHOTOMORPHOGENIC 1 and ELONGATED HYPOCOTYL 5, and plays an important role in seedling development; involved in the regulation of the activity of various Ca2+-gated channels …	134.885	193.38	218.613	212.218	203.978	228.566	337.589	381.419	352.984	392.725	567.445	396.233	417.915
	Cara020g008460	AT1G77720	0.949441	Encodes a predicted protein kinase based on sequence similarity.	0.291806	0.566997	1.69437	2.28064	2.39923	3.00535	6.63737	6.4537	6.93197	6.83146	8.42715	7.39318	4.98986
	Cara007g024750	AT5G62470	0.949334	Encodes a R2R3 type Myb transcription factor whose expression is strongly induced by abscisic acid. Mediates abscisic acid signaling during drought stress response. Promotes seed fatty acid accumulation.	3.00898	11.9259	3.83274	4.65564	2.39888	9.05209	118.945	192.983	154.997	252.926	311.361	232.431	77.3363
	Cara003g030620	AT2G02850	0.949238	Encodes plantacyanin one of blue copper proteins. Involved in anther development and pollination. Expressed in the transmitting tract of the pistil.	6.1711	5.77294	22.9088	45.504	11.8342	37.0196	331.87	371.532	162.252	410.164	402.023	267.011	262.268
	Cara022g002020	AT1G67510	0.949101	Leucine-rich repeat protein kinase family protein;(source:Araport11)	0.260741	1.65107	1.21267	1.52501	1.62693	1.51462	5.55952	5.36616	4.69509	7.05419	5.66831	5.06532	5.62384
	Cara004g012420	AT5G04320	0.949052	Encodes a protein that protects meiotic centromere cohesion.	0.309371	1.50134	3.75504	4.11755	4.60933	5.28026	13.6332	21.5008	18.2648	13.5002	21.9445	17.9031	15.6488
	Cara011g024860	AT1G23100	0.948861	GroES-like family protein;(source:Araport11)	4.03717	56.2534	30.7384	35.1612	33.5587	28.8031	105.106	150.326	84.6913	169.727	183.932	124.202	101.175
	Cara003g047390	AT3G55360	0.948696	Enoyl-CoA reductase is involved in all very long chain fatty acids (VLCFA) elongation reactions that are required for cuticular wax, storage lipid and sphingolipid metabolism. The protein is located in the ER, but in contrast to its yeast homolog TSC13 is not particularly enriched in the nuclear envelope-vacuole junction. Mutants in this gene show abnormal organ morphology and stem glossiness. Ce…	9.71978	13.2612	10.1212	14.263	14.995	16.3048	55.4366	55.54	44.8935	51.3265	53.3229	54.3938	37.6671
	Cara008g016410	AT1G73820	0.948575	Protein phosphatase which physically interacts with the RRM1 motif of FCA to antagonize FCA binding with COOLAIR, which is critical for PRC2 enrichment and H3K27me3 deposition.	13.9603	18.1263	12.881	13.2644	11.1855	14.0469	21.0704	23.4736	22.6954	24.3196	28.3281	26.2968	21.687
	Cara004g051060	AT5G27680	0.948501	RECQ helicase SIM;(source:Araport11)	1.37796	1.88555	2.55749	3.36493	3.28715	3.74886	7.57875	8.62915	7.74368	7.96748	9.83988	7.4693	4.99897
	Cara003g033880	AT2G14880	0.948419	SWIB/MDM2 domain superfamily protein;(source:Araport11)	23.3061	15.7163	10.6573	16.5974	13.5221	11.1873	89.3734	107.297	110.006	91.8885	157.7	153.553	111.49
	Cara013g005940	AT5G67100	0.948251	Encodes the putative catalytic subunit of the DNA polymerase alpha. Interacts with genes involved in chromatin-mediated cellular memory. ICU2 genetically interacts with TERMINAL FLOWER2, the ortholog of HETEROCHROMATIN PROTEIN1 of animals and yeasts, and with the Polycomb group (PcG) gene CURLY LEAF. A number of regulatory genes were derepressed in the icu2-1 mutant, including genes associated wi…	0.308264	0.262891	3.41531	4.74837	7.76182	12.0275	16.7981	36.0552	30.0973	30.8178	36.8801	33.9666	23.2852
	Cara004g025170	AT2G14050	0.94815	minichromosome maintenance 9;(source:Araport11)	0.551635	0.585786	2.01249	3.06776	4.09787	4.65595	16.0947	16.6217	15.3406	13.6731	20.4758	19.104	18.3111
	Cara014g011950	AT2G22140	0.948137	Forms a complex with MUS81 that functions as endonuclease in DNA recombination and repair processes.	0.109153	0.263316	1.35227	2.03484	2.3093	3.07992	7.63496	10.0412	8.17821	8.33659	12.4398	11.6246	6.26664
	Cara012g028110	AT4G32551	0.948082	LEUNIG regulates floral organ identity,gynoecium and ovule development. Negatively regulates AGAMOUS . Encodes a glutamine-rich protein with seven WD repeats similar to transcriptional corepressors.	0.249985	0.413704	0.895036	3.4956	2.95249	8.36937	59.8725	75.7651	82.6122	102.233	77.2534	58.3552	38.859
	Cara003g034280	AT2G15430	0.947981	Non-catalytic subunit of nuclear DNA-dependent RNA polymerases II, IV and V; homologous to budding yeast RPB3 and the E. coli RNA polymerase alpha subunit. A closely related paralog, encoded by At2g15400, can substitute for At2g15430 in the context of Pol V.	7.77727	26.4687	21.992	24.7131	26.5413	25.1891	58.8255	57.7631	63.9191	74.6143	71.1452	77.4471	60.4842
	Cara010g006410	AT3G14890	0.947781	Encodes a base excision repair protein that, together with APE2, it plays overlapping roles in the maintenance of epigenome and genome stability in plants.	4.14834	6.13972	9.03242	10.8119	9.2484	8.41245	21.1124	22.9101	24.8424	23.7578	24.2729	24.5664	25.0703
	Cara002g012530	AT2G29570	0.947699	Functionally interacts with POLH to repair DNA damaged by UVB damage. May be sumoylated.	1.56486	4.65718	16.7363	19.655	23.351	33.9833	56.0103	63.5404	61.9068	80.8901	80.111	79.3248	62.8876
	Cara014g031070	AT5G47540	0.947696	Mo25 family protein;(source:Araport11)	1.02268	1.18384	3.91305	6.53947	5.59194	4.9164	14.9269	14.257	17.2311	16.9934	28.3712	15.2513	13.8032
	Cara016g021650	AT3G21060	0.947586	Encodes a structural core component of a COMPASS-like H3K4 histone methylation complex that is also involved in the timing of the floral transition.	6.03085	7.40594	5.79473	6.83037	5.65199	5.80878	19.9386	19.0218	21.7437	20.6897	20.9212	22.4039	14.2088
	Cara014g009040	AT5G63960	0.94755	Encodes the catalytic subunits of DNA polymerase &#948;, which is involved in the deposition of epigenetic marks.	3.70708	4.45566	6.17923	8.17233	9.18569	11.8768	32.0546	30.8393	31.3091	32.8007	31.5859	34.5248	24.4484
	Cara005g001880	AT5G49120	0.947543	DUF581 family protein, putative (DUF581);(source:Araport11)	7.8819	0.789067	8.61753	6.78571	3.92712	3.90982	40.1978	78.735	71.9459	66.8628	107.544	87.518	35.4164
	Cara011g021350	AT2G41620	0.947288	Nucleoporin interacting component (Nup93/Nic96-like) family protein;(source:Araport11)	6.23666	10.1086	8.24745	10.7205	10.2254	7.9386	32.811	28.0691	29.2588	29.6108	33.072	32.5593	21.5872
	Cara022g026390	AT5G63670	0.947197	Transcription elongation factor SPT4 homolog 2. T-DNA mutant is more susceptible to the biotroph Hpa.	21.1574	56.9512	49.6348	46.4956	43.6181	42.7279	125.198	123.214	140.68	109.745	151.414	131.998	103.385
	Cara008g023350	AT3G16170	0.94688	Encodes a malonyl-CoA synthetase that is localized to the cytosol and mitochondrion. AAE13 produces two transcripts one of which includes an N terminal mitochondrial targeting motif. Loss of function of the mtAAE13 product results in growth arrest and lethality.	11.2086	26.1393	22.1466	19.167	16.6869	25.397	74.9609	98.1309	137.54	119.338	110.595	111.432	95.3933
	Cara021g021590	AT1G14380	0.946818	Encodes a microtubule-associated protein.Member of IQ67 (CaM binding) domain containing family.	8.8015	8.5318	10.127	12.2831	12.1145	10.5504	28.1239	29.7587	20.9332	29.5958	29.2948	29.5122	21.9575
	Cara009g024220	AT4G21450	0.946723	PapD-like superfamily protein;(source:Araport11)	49.1938	31.226	25.0813	29.172	25.4204	22.091	104.486	146.666	112.565	114.211	174.09	123.676	67.4479
	Cara014g021230	AT5G38110	0.946687	This gene is predicted to encode a silencing group A protein. Plant lines expressing RNAi constructs directed against SGA1 have reduced levels of agrobacterium-mediated root transformation. Its expression is regulated during cell cycle progression through E2F transcription factors Functions redundantly with AT1G66740 during gametogenesis	4.21056	10.5158	9.26726	9.37901	8.55887	14.4797	28.4946	26.3995	24.4979	29.9293	28.9528	23.6821	22.7872
	Cara002g020630	AT3G03740	0.946602	Encodes a member of the MATH-BTB domain proteins (BPMs) that directly interact with and target for proteasomal degradation the class I homeobox-leucine zipper (HD-ZIP) transcription factor ATHB6. Known members include AT5G19000 (BPM1), AT3G06190 (BPM2), AT2G39760 (BPM3), AT3G03740 (BPM4), AT5G21010 (BPM5) and AT3G43700 (BPM6).	13.5776	20.5346	14.9293	17.1174	16.1843	16.1372	25.1828	24.6844	26.2853	27.7537	30.3422	28.2333	23.6871
	Cara004g016460	AT4G18470	0.94643	Negative regulator of systemic acquired resistance (SAR), repressor of pathogenesis-related PR gene expression which is removed by NPR1 upon induction of SAR. Encodes leucine-rich nuclear protein. Conserved in plants, with putative orthologs found in several plant species. Many NPR1-dependent PR gene are specifically derepressed in the sni1 mutant. The structural similarity of SNI1 to Armadillo r…	2.49729	3.62778	3.80961	4.19922	5.14226	6.90544	16.7261	16.7569	17.1781	13.959	17.9091	13.554	13.1497
	Cara007g006390	AT3G23760	0.946337	transferring glycosyl group transferase;(source:Araport11)	2.82081	1.3579	3.2256	3.98719	3.95721	3.51937	12.5166	24.6002	20.3331	16.9443	27.302	14.8147	11.6634
	Cara014g028900	AT3G48440	0.946244	Zinc finger C-x8-C-x5-C-x3-H type family protein;(source:Araport11)	3.23192	7.24215	6.0654	6.74189	6.32514	5.13594	30.8117	29.7826	31.7179	34.4799	28.8515	32.8414	22.1252
	Cara006g024420	AT3G22430	0.946241	RNA recognition motif XS domain protein;(source:Araport11)	10.8418	8.21177	9.45326	11.0019	11.0961	12.3018	23.9797	24.4747	24.8424	27.6841	25.3118	25.5004	17.1116
	Cara002g009120	AT5G48660	0.946122	B-cell receptor-associated protein 31-like protein;(source:Araport11)	9.02719	8.6537	6.45182	7.17	8.01918	9.316	19.0963	18.4569	15.635	22.6276	24.1982	15.0686	21.7801
	Cara007g013280	AT4G24710	0.945509	Encodes an AAA+ ATPase that mediates meiotic chromosome remodeling and crossover maturation.	0.198644	0.214809	1.95584	2.58016	2.82493	3.64626	6.69879	14.5158	8.724	13.6459	17.0113	9.93404	7.18806
	Cara009g011430	AT3G57000	0.945416	nucleolar essential protein-like protein;(source:Araport11)	0.620182	2.559	2.51349	3.43827	3.3901	3.42687	13.2726	11.3346	12.2834	13.2368	11.961	12.0325	10.8222
	Cara020g000510	AT5G57380	0.945276	Encodes a plant homeodomain protein VERNALIZATION INSENSITIVE 3 (VIN3). In planta VIN3 and VRN2, VERNALIZATION 2, are part of a large protein complex that can include the polycomb group (PcG) proteins FERTILIZATION INDEPENDENT ENDOSPERM (FIE), CURLY LEAF (CLF), and SWINGER (SWN or EZA1). The complex has a role in establishing FLC (FLOWERING LOCUS C) repression during vernalization.	0.0265542	0.22751	0.900661	1.30239	0.955587	1.00226	13.7716	25.0621	25.3149	16.8817	30.7735	19.7696	10.1186
	Cara021g025350	AT1G67320	0.945212	DNA primase, large subunit family;(source:Araport11)	0.187157	0.351321	2.28892	3.52507	4.82588	6.61142	10.1442	19.1305	12.9339	18.5023	18.7575	11.6111	14.0368
	Cara006g007100	AT3G52090	0.945167	Non-catalytic subunit common to nuclear DNA-dependent RNA polymerases II, IV and V; homologous to budding yeast RPB11 and the E. oli RNA polymerase alpha subunit.	19.5251	35.6128	35.191	37.8562	34.5335	30.9994	68.3357	74.1715	76.6143	66.9597	92.1339	85.2866	82.7916
	Cara012g028220	AT1G14920	0.945009	Similar to a putative transcription factor and transcriptional coactivators. Repressor of GA responses and involved in gibberellic acid mediated signaling. Member of the DELLA proteins that restrain the cell proliferation and expansion that drives plant growth. The protein undergoes degradation in response to GA via the 26S proteasome. GAI may be involved in reducing ROS accumulation in response …	0.625696	0.687597	0.128188	0.277106	0.708076	1.1391	3.2683	3.4486	2.64961	4.06659	3.8351	2.17952	3.57326
	Cara004g035510	#N/A	0.944791	#N/A	0	0	0	0	0.164623	0.374436	0.572284	1.01613	0.880918	0.730432	1.08128	0.859162	0.897024
	Cara017g012830	AT5G44635	0.944759	minichromosome maintenance (MCM2/3/5) family protein;(source:Araport11)	0.419834	0.83306	4.84184	6.54478	9.23741	14.0593	19.955	32.5755	25.6957	40.1891	34.5853	26.2211	24.5159
	Cara003g046710	AT2G39450	0.944751	Encodes a Golgi-localized manganese transporter that is involved in Mn tolerance. When expressed into yeast cells, this gene confer Mn<sup>2+</sup> and Cu<sup>2+</sup> tolerance.	9.83634	9.34775	9.11801	12.655	12.6495	19.2354	35.8276	37.9455	41.7591	45.3996	53.0614	56.0314	31.1256
	Cara020g002220	AT5G63540	0.944622	Encodes RMI1. Suppresses somatic crossovers. Essential for resolution of meiotic recombination intermediates.	0.0434192	0.0389377	1.37368	1.59354	1.85685	2.21325	4.51086	9.62118	6.48724	6.0787	10.1915	7.51572	6.51146
	Cara011g010760	AT4G32551	0.944533	LEUNIG regulates floral organ identity,gynoecium and ovule development. Negatively regulates AGAMOUS . Encodes a glutamine-rich protein with seven WD repeats similar to transcriptional corepressors.	0.306414	0.433322	0.71514	2.05822	1.70987	5.53637	53.5563	60.9109	74.1849	87.8616	68.8075	50.1494	30.6774
	Cara003g030390	AT3G49142	0.944509	Tetratricopeptide repeat (TPR)-like superfamily protein;(source:Araport11)	0.996857	2.67517	2.05043	2.62188	3.52479	4.63339	6.88535	9.23499	8.75374	9.7736	14.6105	11.7116	7.29989
	Cara015g025730	AT4G10955	0.944485	alpha/beta-Hydrolases superfamily protein;(source:Araport11)	3.31095	1.60164	3.24221	4.57133	6.73193	7.41344	28.6696	39.5694	43.8353	31.1774	40.9099	37.6252	21.3736
	Cara021g020240	AT3G29360	0.94443	Encodes one of four UDP-glucose dehydrogenase UGD) genes. Mutation of this gene in combination with UGD3 leads to swollen plant cell walls and severe developmental defects associated with changes in pectic polysaccharides.	2.73435	7.80732	14.0459	18.9171	20.9322	35.3867	61.5357	82.0298	91.3903	92.8375	112.887	84.3092	41.1875
	Cara005g020260	AT3G52090	0.944384	Non-catalytic subunit common to nuclear DNA-dependent RNA polymerases II, IV and V; homologous to budding yeast RPB11 and the E. oli RNA polymerase alpha subunit.	19.0172	31.0321	32.7001	35.9326	34.6422	29.9174	66.4071	74.2144	74.3208	64.2317	91.1033	86.5238	79.794
	Cara013g013940	AT5G16940	0.944277	carbon-sulfur lyase;(source:Araport11)	1.02569	3.1181	4.60415	7.1497	5.22907	7.91449	20.6843	26.4091	23.7458	17.1445	30.5595	18.4234	18.2916
	Cara004g013350	AT4G21750	0.944248	Encodes a homeobox protein similar to GL2. It is expressed in both the apical and basal daughter cells of the zygote as well as their progeny. Expression is detected starting the two-celled stage of embryo development and is later restricted to the outermost, epidermal cell layer from its inception. Its promoter is highly modular with each region contributing to specific aspects of the gene's spa…	8.75796	7.18883	3.83884	4.50688	2.81431	9.06624	107.41	98.1681	120.531	133.523	155.716	156.393	54.6932
	Cara004g004190	AT5G62170	0.944125	LOW protein: M-phase inducer phosphatase-like protein;(source:Araport11)	0.120903	0.0591133	0.00404009	0.0153601	0.0727713	0.179531	2.42449	4.76337	3.85582	2.38789	6.05731	3.2512	3.81212
	Cara001g022280	AT5G59970	0.944058	Histone superfamily protein;(source:Araport11)	14.9579	30.4152	113.894	129.778	193.03	175.955	300.91	746.21	596.348	647.901	901.718	797.699	675.925
	Cara012g017460	AT2G41620	0.944045	Nucleoporin interacting component (Nup93/Nic96-like) family protein;(source:Araport11)	5.22498	9.48203	7.45285	9.62448	8.84862	7.21366	29.6902	26.7172	26.723	26.9787	29.3383	30.3616	19.6853
	Cara014g026930	AT5G39830	0.943961	Encodes DEG8. Forms a hexamer with DEG5 in the thylakoid lumen. Involved in the cleavage of photodamaged D2 protein of photosystem II (PSII). Recombinant DEG8 is proteolytically active toward both a model substrate (beta-casein) and photodamaged D1 protein of photosystem II.	4.36345	6.08355	4.18307	5.7988	5.58593	5.44991	10.1876	12.8272	12.8664	11.4613	12.1074	10.4974	8.80774
	Cara004g032440	AT1G05590	0.943726	Encodes a protein with &#946;-hexosaminidase activity (the enzyme is active with p-nitrophenyl-&#946;-N-acetylglucosaminide as substrate but displayed only a minor activity toward p-nitrophenyl-&#946;-N-acetylgalactosaminide). Chitotriose-PA was digested almost completely overnight by a 50% ammonium sulfate fraction of a supernatant yeast expressing AtHEX3.	0	0	0.00827027	0.229983	0.208454	0.54691	5.58781	4.21457	4.0446	9.97221	11.0895	6.49299	5.91561
	Cara014g015980	AT1G66150	0.943703	Receptor-like transmembrane kinase I (TMK1); key regulator in auxin signaling. High auxin and TMK1 play essential and positive roles in ABA signaling through regulating ABA INSENSITIVE 1 and 2 (ABI1/2). Inhibits the phosphatase activity of ABI2 by direct phosphorylation of threonine 321 (T321), a conserved phosphorylation site in ABI2 proteins, whose phosphorylation status is important for both a…	0.543916	1.61374	1.86612	2.99354	4.87991	2.74909	7.71448	10.4742	8.59245	9.49982	10.5351	9.958	6.55504
	Cara012g027360	AT3G24515	0.943527	ubiquitin-conjugating enzyme 37;(source:Araport11)	0.200793	1.4204	1.92932	2.38819	2.9671	4.85835	6.99387	8.78679	6.77877	10.9101	10.2558	8.75804	8.6589
	Cara004g026710	AT3G49142	0.943351	Tetratricopeptide repeat (TPR)-like superfamily protein;(source:Araport11)	0.756708	2.06799	1.91812	2.50322	3.60794	4.13923	6.5812	9.46564	8.3723	9.04146	13.8969	11.7291	7.34347
	Cara001g024090	AT2G29570	0.943351	Functionally interacts with POLH to repair DNA damaged by UVB damage. May be sumoylated.	2.45036	4.68861	15.8443	18.3727	22.3536	29.4474	47.077	58.2621	54.4059	63.6935	70.5565	72.188	54.2239
	Cara005g003060	AT5G18850	0.943262	Low-density receptor-like protein;(source:Araport11)	6.9444	11.2732	9.01959	10.6943	10.4689	10.8844	21.5939	17.9601	19.6661	18.8778	23.5153	19.5278	19.8721
	Cara011g004200	AT3G53340	0.943209	nuclear factor Y, subunit B10;(source:Araport11)	1.30561	5.19128	7.30981	8.40328	8.48472	10.0295	19.7756	19.7302	16.8768	22.6486	22.9455	17.2691	19.7571
	Cara016g000710	AT4G10630	0.943116	Glutaredoxin family protein;(source:Araport11)	0.0916697	0.209773	1.60374	2.49522	2.65408	1.749	5.87359	6.77283	6.20333	6.63441	6.60323	6.02822	5.87085
	Cara018g001190	AT2G16780	0.94301	Encodes a WD-40 repeat protein similar to yeast MSI1.	3.13351	12.274	12.4331	14.9036	16.7346	22.2563	41.2012	53.6156	35.5883	61.3705	84.4127	58.1056	38.3451
	Cara003g018980	AT4G30870	0.942838	Encodes an Arabidopsis homolog of the endonuclease MSU81. T-DNA insertion lines of AtMSU81 have a deficiency in homologous recombination in somatic cells but only after genotoxic stress. Crosses with a hyperrecombinogenic mutant of the AtRecQ4A helicase resulted in synthetic lethality in the double mutant. Involved in DNA-Protein crosslink (DPC) repair in independent pathways to WSS1A and TDP1.	7.28506	9.05711	8.08522	9.45028	8.78784	8.50254	19.8051	19.9127	21.264	20.2652	20.4435	21.9352	14.7074
	Cara004g014410	AT4G21530	0.942824	Transducin/WD40 repeat-like superfamily protein;(source:Araport11)	3.22193	6.04776	5.79731	6.99894	6.98265	6.47355	21.5056	20.7476	18.5394	21.2977	21.9004	21.7449	12.7622
	Cara002g019020	AT3G15790	0.942797	Protein containing methyl-CpG-binding domain.Has sequence similarity to human MBD proteins.	8.84601	12.8852	16.4571	18.0319	18.1576	20.3072	48.1912	60.284	65.5055	48.5135	57.566	48.9503	51.4504
	Cara004g028910	AT1G34770	0.942578	Encodes a nuclear localized, structural subunit of the SMC 5/6 complex and a non- SMC element. Loss of function results in abnormal cell division and embryo lethality. Analysis of partially rescued lines indicates a role in double strand break DNA repair. Similar phenotype to NSE1 which it also interacts with.Maintains cell viability together with NSE1 during early embryogenesis.	6.85419	6.01391	5.09203	6.71432	7.94899	11.8146	27.6524	30.7986	25.6813	28.023	27.9942	33.1696	24.0728
	Cara009g022500	AT3G14890	0.942527	Encodes a base excision repair protein that, together with APE2, it plays overlapping roles in the maintenance of epigenome and genome stability in plants.	4.05041	5.34065	9.26228	10.1307	9.31568	8.0403	21.415	23.5943	27.1871	23.2679	25.0052	26.7897	23.7753
	Cara003g043910	AT5G04320	0.942357	Encodes a protein that protects meiotic centromere cohesion.	0.52292	1.94735	4.51536	5.46536	5.5758	7.95206	20.6717	30.2611	26.0467	18.1183	29.5393	23.7808	22.5227
	Cara010g012680	#N/A	0.941946	#N/A	0.00655542	2.60187	1.19943	0.990038	1.08589	0.524078	7.36121	5.94193	5.19366	6.80956	7.66028	4.97329	5.80421
	Cara015g006980	AT5G09250	0.941904	Encodes a nuclear protein similar to the transcriptional co-activator (KIWI).Mutants show defects in pollen development, specifically the intine layer of the pollen wall. Widely expressed throughout but most highly expressed in pollen and pistil.	18.2965	33.019	38.2212	45.7947	43.3121	48.051	230.173	260.281	276.607	173.353	314.514	200.995	159.176
	Cara003g033630	AT2G14835	0.941834	RING/U-box superfamily protein;(source:Araport11)	7.38786	14.548	13.0063	15.3536	17.3476	22.8984	35.658	37.375	36.9166	34.31	42.6155	35.2617	29.5539
	Cara012g027820	AT3G24440	0.941725	Encodes Vernalization Insensitive 3-like 1 (VIL1). VIL1 is involved in the photoperiod and vernalization of Arabidopsis by regulating expression of the related floral repressors Flowering Locus C (FLC) and Flowering Locus M (FLM). VIL1, along with VIN3 (Vernalization Insensitive 3) is necessary for the chromatin modification to FLC and FLM.	3.60531	4.1041	3.51818	3.66044	3.95113	5.49375	10.0003	11.3739	12.8087	12.1667	11.2235	11.9919	8.08529
	Cara011g031490	AT5G27740	0.941523	A locus involved in embryogenesis. Mutations in this locus result in embryo lethality.	7.30269	10.8918	10.5834	13.1309	15.8213	16.4977	23.1777	32.5101	27.1594	28.2668	30.0419	29.2814	25.7526
	Cara008g024600	AT1G72880	0.941409	Survival protein SurE-like phosphatase/nucleotidase;(source:Araport11)	20.5239	22.175	20.602	22.9039	24.1294	23.1685	46.2589	46.198	48.9648	46.6218	43.6607	39.3263	40.9402
	Cara002g014290	AT5G02560	0.941201	Encodes HTA12, a histone H2A protein.	29.0214	65.265	139.84	157.217	186.047	143.522	283.241	582.233	393.224	650.564	908.408	618.64	509.466
	Cara018g006400	AT5G44635	0.941181	minichromosome maintenance (MCM2/3/5) family protein;(source:Araport11)	0.330141	0.444842	6.41238	8.01625	11.28	15.4492	25.5191	42.3053	32.7675	49.1199	40.9122	28.6997	29.1778
	Cara001g022680	AT5G02560	0.940791	Encodes HTA12, a histone H2A protein.	26.0423	56.6662	137.073	155.309	181.709	143.486	276.361	567.041	372.585	630.683	870.415	582.764	523.064
	Cara008g015080	AT3G48430	0.940765	Relative of Early Flowering 6 (REF6) encodes a Jumonji N/C and zinc finger domain-containing protein that acts as a positive regulator of flowering in an FLC-dependent pathway. REF6 mutants have hyperacetylation of histone H4 at the FLC locus. REF6 interacts with BES1 in a Y2H assay and in vitro. REF6 may play a role in brassinoteroid signaling by affecting histone methylation in the promoters of…	4.95068	4.96378	3.76383	5.3579	5.56665	5.16795	13.7111	15.2782	18.6968	16.9753	17.6605	21.0986	13.5766
	Cara011g015000	#N/A	0.940662	#N/A	0.565598	1.37639	1.12948	1.95725	1.27356	0.936247	13.398	10.056	15.8071	11.9634	15.5868	13.666	14.9871
	Cara004g031520	AT3G59600	0.940533	One of two highly similar proteins that can serve as non-catalytic subunits of Nuclear RNA polymerases II, IV and V; homologous to budding yeast RPB8. Probably redundant with At1g54250.	8.0619	40.7641	20.1092	22.9975	23.5279	30.0851	62.3821	71.4536	54.1291	74.0326	85.6528	55.1439	55.9621
	Cara020g026120	AT1G20720	0.940467	RAD3-like DNA-binding helicase protein;(source:Araport11)	1.60823	2.26972	4.42517	6.03902	6.94546	10.3261	11.9394	20.4864	16.8132	21.3791	23.2097	20.6177	14.046
	Cara008g022250	AT1G80190	0.940461	Similar to the PSF1 component of GINS complex, which in other organism was shown to be involved in the initiation of DNA replication.	0.34421	3.53995	3.63308	4.23953	4.70448	4.48313	8.02839	10.0667	7.2764	10.6195	11.9191	9.17182	9.36527
	Cara009g026750	AT1G55690	0.940382	Sec14p-like phosphatidylinositol transfer family protein;(source:Araport11)	18.7075	8.21829	11.1632	13.4219	16.45	18.0567	26.8419	38.6454	35.0405	39.1069	41.2827	43.9269	38.9857
	Cara007g009870	AT1G73240	0.940243	nucleoporin protein Ndc1-Nup protein;(source:Araport11)	3.97929	8.51122	5.94021	7.05115	6.97043	9.85446	17.6358	22.2685	21.1752	27.6455	25.7492	20.8671	11.8317
	Cara003g011380	AT4G21800	0.94024	Encodes QQT2. Required for early embryo development. qqt1 mutant lines are embryo-defective. Participates in the organization of microtubules during cell division. Interacts with QQT1 (encoded by AT5G22370).	10.9202	23.2367	23.2795	23.7343	23.7049	21.158	44.8029	52.1413	51.9562	49.786	67.429	44.843	32.0742
	Cara021g003070	AT5G23420	0.94021	Encodes HMGB6, a protein belonging to the subgroup of HMGB (high mobility group B) proteins. Localized in the nucleus. Binds to supercoiled DNA in vitro. HMGB6 is phosphorylated by protein kinase CK2alpha within its acidic C-terminal domain.	0.135738	0.372475	10.7964	11.4139	14.0752	12.7423	26.3776	66.9182	51.0209	68.8233	103.522	81.971	55.163
	Cara004g056680	AT1G01510	0.940169	Encodes a homolog of human CtBP. Mutant has longer and thicker leaves than wild type. Involved in controlling polar cell expansion in the leaf width direction. It has been shown to localize to cytosolic stress granules and is involved in their formation.	8.1021	12.7722	10.9755	14.2683	15.2711	12.1809	45.0869	37.6368	49.5398	43.0206	50.3021	49.6528	30.1814
	Cara013g002720	AT5G39890	0.940014	Plant Cysteine Oxidase (PCO). Involved in controlling the stability of Group VII ethylene response factors (ERF-VIIs) via N-Arg/degron pathway through catalyzing the oxidation of their N-Cys for subsequent Arginyl-tRNA--protein transferase 1 (ATE1) mediated arginine installation.	2.0144	21.0206	32.3758	71.3541	51.8611	36.0529	147.665	149.997	209.59	193.759	212.536	229.632	163.589
	Cara009g005150	AT1G71250	0.939963	GDSL-motif esterase/acyltransferase/lipase. Enzyme group with broad substrate specificity that may catalyze acyltransfer or hydrolase reactions with lipid and non-lipid substrates.	2.20046	1.16545	1.44055	2.23178	1.80535	2.05239	6.91071	4.84044	6.38231	5.66404	7.36297	5.86865	6.03766
	Cara003g036810	AT2G21290	0.939944	30S ribosomal protein S31;(source:Araport11)	6.34316	11.3488	9.93347	8.81932	9.2556	4.69924	13.6012	21.2772	21.3328	24.616	33.5239	19.395	22.1553
	Cara012g006620	AT5G27740	0.939878	A locus involved in embryogenesis. Mutations in this locus result in embryo lethality.	6.28525	9.72616	8.86734	11.4183	14.2079	15.8398	22.3733	29.3037	24.9294	24.5974	28.529	26.558	24.8072
	Cara002g003800	AT4G02070	0.939445	encodes a DNA mismatch repair homolog of human MutS gene, MSH6. There are four MutS genes in Arabidopsis, MSH2, MSH3, MSH6, and MSH7, which all act as heterodimers and bind to 51-mer duplexes. MSH2*MSH6 bound the (+T) substrate strongly, (T/G) well, and (+AAG) no better than it did a (T/A) homoduplex.	3.36601	4.62167	6.94393	9.8232	11.044	14.4425	26.5968	29.2042	26.8685	29.0716	32.343	34.643	22.2359
	Cara003g028280	AT1G34770	0.939394	Encodes a nuclear localized, structural subunit of the SMC 5/6 complex and a non- SMC element. Loss of function results in abnormal cell division and embryo lethality. Analysis of partially rescued lines indicates a role in double strand break DNA repair. Similar phenotype to NSE1 which it also interacts with.Maintains cell viability together with NSE1 during early embryogenesis.	6.52513	7.92916	5.64447	7.56004	7.94367	11.4384	30.154	31.5136	27.5321	26.6791	29.201	33.3076	24.7493
	Cara004g025790	AT5G64080	0.939149	Bifunctional inhibitor/lipid-transfer protein/seed storage 2S albumin superfamily protein;(source:Araport11)	10.2128	42.7745	41.8498	49.4443	46.9372	57.5858	188.292	179.159	161.343	186.466	228.481	163.296	243.403
	Cara004g030720	AT1G08840	0.939145	Encodes a homolog of human and yeast DNA2. Mutants have increased sensitivity to DNA damage stress.	0.168559	0.129669	2.27498	2.98937	3.96415	4.97884	6.31385	13.6747	10.0041	14.1444	20.3033	13.5757	9.63021
	Cara013g012660	AT2G17270	0.939114	Encodes a mitochondrial phosphate transporter. Modulates plant responses to salt stress.	0.573153	3.24223	1.93015	1.86339	1.5244	2.3384	11.2478	15.2202	13.0118	17.6899	14.7198	8.55538	7.34595
	Cara007g006140	AT5G07400	0.939084	forkhead-associated domain-containing protein / FHA domain-containing protein;(source:Araport11)	1.49161	3.33458	4.55499	5.27226	5.28449	7.85252	12.6	18.4496	14.3544	20.4003	18.6448	18.6945	10.6726
	Cara004g041680	AT2G38730	0.939057	Cyclophilin-like peptidyl-prolyl cis-trans isomerase family protein;(source:Araport11)	8.81042	21.7182	15.6381	16.7081	16.6453	16.6565	29.0567	31.2042	28.6418	38.7162	37.6275	33.485	27.0449
	Cara012g021090	AT5G58005	0.939016	Cytochrome c oxidase, subunit Vib family protein;(source:Araport11)	10.6802	17.8936	11.1775	12.5419	11.2292	12.1394	20.9689	22.2992	20.4492	28.3425	31.1809	21.8626	21.1877
	Cara001g027080	AT3G23750	0.938964	Transmembrane kinase involved in auxin signaling. Phosphorylates T101 of TAA1 to inactive the transaminase and block auxin biosynthesis.	0.245698	0.18021	0.229192	0.345134	0.297876	0.354034	2.79512	4.94317	5.13911	4.79118	3.71126	4.25342	3.94069
	Cara022g017010	AT2G37080	0.93896	Encodes RIP2 (ROP interactive partner 2), a putative Rho protein effector, interacting specifically with the active form of ROPs (Rho proteins of plants). Together with ICR5 involved in secondary wall patterning in the xylem and root hair polar growth.	0.229395	5.38591	2.13514	4.93224	9.50696	3.1804	25.7055	32.2512	43.0161	38.0821	33.6615	33.2705	22.6321
	Cara011g018750	AT2G42120	0.938873	DNA polymerase delta small subunit;(source:Araport11)	7.69971	10.3238	11.1898	13.6773	14.0426	12.9367	29.6647	27.7701	22.7365	32.7032	31.2891	25.281	20.4404
	Cara002g008040	AT5G44010	0.938754	fanconi anemia group F protein (FANCF);(source:Araport11)	0.0461649	0.149489	0.188021	0.325821	0.396201	0.673096	0.935932	1.35568	1.01854	1.41228	1.43435	1.19792	0.789231
	Cara014g020660	AT3G02540	0.938743	Encodes a member of the RADIATION SENSITIVE23 (RAD23) family: AT1G16190(RAD23A), AT1G79650(RAD23B), AT3G02540(RAD23C), AT5G38470(RAD23D). RAD23 proteins play an essential role in the cell cycle, morphology, and fertility of plants through their delivery of UPS (ubiquitin/26S proteasome system) substrates to the 26S proteasome.	39.3738	56.5226	59.8019	59.0333	53.6194	49.4163	102.067	88.9329	95.0798	93.3945	107.048	85.6569	84.3914
	Cara017g000020	AT2G16780	0.938586	Encodes a WD-40 repeat protein similar to yeast MSI1.	5.17577	22.3213	18.4666	21.7054	25.0727	27.4833	53.1237	72.1089	47.6394	75.7843	108.416	74.8633	48.3748
	Cara011g009910	AT5G51200	0.938476	Originally identified as EDS4, enhanced disease sensitive phenotype and subsequently cloned and identified as NUCLEOPORIN205. Affects circadian clock and downstream genes including those involved in defense response.	4.90811	8.59936	7.13797	9.12246	9.37969	10.0407	18.8946	18.2452	17.0831	21.9372	21.2946	20.813	13.4788
	Cara001g001880	AT5G21140	0.938375	Encodes a nuclear localized, structural subunit of the SMC 5/6 complex and a non- SMC element. Loss of function results in abnormal cell division and embryo lethality. Analysis of partially rescued lines indicates a role in double strand break DNA repair. Similar phenotype to NSE3 which it also interacts with. Maintains cell viability together with NSE3 during early embryogenesis.	7.77699	12.265	12.9751	14.1165	13.6431	16.0514	45.747	37.9917	42.3874	34.2763	46.4222	41.7064	38.1146
	Cara004g023640	AT2G14835	0.938363	RING/U-box superfamily protein;(source:Araport11)	7.9202	15.59	14.1998	17.2259	18.8993	23.5384	37.2441	38.5447	37.5692	34.8424	44.7049	35.7327	30.3961
	Cara011g008700	AT2G46490	0.938299	ABA-induced serine-rich transcription repressor; functions redundantly together with ASR1 to regulate ABA responses.	31.2072	10.8605	9.9238	17.7881	19.5075	41.0226	122.989	128.805	144.493	104.894	210.674	150.544	174.005
	Cara004g003590	AT4G25540	0.938149	encodes a DNA mismatch repair homolog of human MutS gene, MSH6. There are four MutS genes in Arabidopsis, MSH2, MSH3, MSH6, and MSH7, which all act as heterodimers and bind to 51-mer duplexes. MSH2*MSH3 heterodimers bound 'insertion-deletion' DNA with three nucleotides (+AAG) or one nucleotide (+T) looped out much better than they bound DNA with a base/base mispair (T/G).	1.18	0.988582	1.34577	2.0946	2.44604	3.79104	9.58008	8.46336	9.28507	10.471	10.8838	7.36917	4.94445
	Cara015g021050	AT4G17510	0.938117	ubiquitin C-terminal hydrolase 3;(source:Araport11)	8.03852	20.2369	18.9838	18.2965	18.9948	22.9009	44.0314	39.7659	35.5043	41.7468	48.3344	37.0718	34.3239
	Cara020g000190	AT1G33440	0.938023	Major facilitator superfamily protein;(source:Araport11)	2.92292	9.28571	6.31526	6.81295	8.70508	8.23934	15.9294	18.5375	14.6345	17.5907	19.5204	19.4208	14.3185
	Cara010g006000	AT5G02920	0.93801	F-box/RNI-like superfamily protein;(source:Araport11)	2.74805	3.70465	3.35552	3.42637	2.89909	3.92723	6.17296	6.67175	7.07629	6.54858	6.82436	6.61604	4.82401
	Cara001g021890	AT5G60150	0.937983	hypothetical protein;(source:Araport11)	0.437309	0.768531	2.16313	2.51693	2.71917	2.97023	8.0062	9.01812	8.42615	7.7835	12.2545	12.4161	8.28768
	Cara021g023500	AT1G10650	0.937938	SBP (S-ribonuclease binding protein) family protein;(source:Araport11)	11.51	22.8451	24.6888	23.9283	23.3327	32.4007	68.3527	89.7764	76.5218	66.8254	84.8342	61.7966	49.3311
	Cara004g046910	AT4G21800	0.937926	Encodes QQT2. Required for early embryo development. qqt1 mutant lines are embryo-defective. Participates in the organization of microtubules during cell division. Interacts with QQT1 (encoded by AT5G22370).	14.0864	22.8214	23.0104	23.108	23.7622	20.6585	44.4634	51.8739	51.6297	52.1174	66.6687	43.6515	29.2916
	Cara004g005210	AT5G61460	0.937871	Encodes SMC6B (STRUCTURAL MAINTENANCE OF CHROMOSOMES 6B), a component of the SMC5/6 complex. SMC5/6 complex promotes sister chromatid alignment and homologous recombination after DNA damage.	2.83476	3.89932	9.33272	11.5237	12.9389	14.5091	29.6664	34.4795	36.7733	30.6803	38.745	35.6813	22.8019
	Cara013g024490	AT1G57820	0.937838	Encodes a 645-amino acid methylcytosine-binding protein with a PHD domain, two RING finger domains, and an SRA domain that is involved in centromere heterochromatinization. This protein functions as an E3 ubiquitin ligase in vitro. The protein has been shown to bind to methylated cytosines of CG, CNG and CNN motifs via its SRA domain but has a preference for the former. It plays a role in the est…	0.509967	1.95027	14.8334	16.618	24.4372	24.3592	70.5815	100.804	106.77	85.867	127.303	101.27	42.8927
	Cara005g001240	AT4G16265	0.937826	One of two highly similar, non-catalytic subunits common to nuclear DNA-directed RNA polymerases II, IV and V; homologous to budding yeast RPB9. Appears to be redundant with At3g16980	1.89786	10.2216	8.66538	9.78176	10.4009	13.5454	29.2294	31.319	27.1554	23.4459	40.411	28.9153	31.2351
	Cara020g024500	AT1G19880	0.93777	Encodes a regulator of chromatin condensation 1 (RCC1) family protein; confers plasticity of rosette diameter in response to changes in N availability.	14.845	50.6147	37.4495	45.6245	46.657	53.2497	131.105	121.408	118.132	113.188	131.866	126.64	121.917
	Cara006g019610	AT5G55160	0.937592	Encodes a small ubiquitin-like modifier (SUMO) polypeptide that becomes covalently attached to various intracellular protein targets, much like ubiquitination, leading to post-translational modification of those targets. SUMO2 can form SUMO chains through lysine residue 10 during in vitro assays.	2.61888	18.9899	6.84774	12.1653	9.32686	7.92127	28.6567	64.4154	39.7995	66.5467	91.861	52.0922	69.8331
	Cara004g026300	AT4G22970	0.93757	Encodes a separase (ESP), homologous to human and mouse separase protein. Separase is a capase family protease required for the release of sister chromatid cohesion during meiosis and mitosis. Arabidopsis separase contains a predicted 2Fe2S-ferredoxin domain that is not present in the proteins of other organisms. Also contains a putative EF-hand calcium binding domain. Mutant seeds exhibited embr…	0.411688	0.505652	2.79557	4.19903	5.07237	6.68112	8.12237	12.3597	11.5833	13.4232	18.4208	13.6022	9.99076
	Cara001g021160	AT2G28380	0.937519	Encodes a cytoplasmic dsRNA-binding protein DRB2. A maternally expressed imprinted gene. DRB2 and DRB4 have an antagonistic impact on polymerase IV-dependent siRNA levels.	7.51567	7.12953	5.70422	7.80584	7.67643	27.8263	27.8504	45.628	52.0079	50.3787	56.7061	39.5766	34.0656
	Cara002g013870	AT5G59970	0.937217	Histone superfamily protein;(source:Araport11)	19.2259	24.3893	116.537	131.03	193.083	167.811	304.986	799.431	645.329	650.642	949.705	878.015	699.079
	Cara003g003420	AT2G45640	0.93717	Involved in the regulation of salt stress. Expression of AtSAP18 is induced by NaCl, cold, drought, ABA, and ethylene treatment. AtSAP18 and HDA19 associate with ERF3 and ERF4 both in vitro and in vivo.	27.8225	78.7894	52.0509	50.0054	47.3761	52.91	126.468	115.292	125.799	126.657	144.297	108.633	95.9158
	Cara011g003790	AT3G55140	0.937098	Pectin lyase-like superfamily protein;(source:Araport11)	2.29236	1.58241	0.566162	0.722044	0.509916	1.30081	8.59507	13.613	10.1156	7.69576	11.4404	10.4217	7.48649
	Cara015g023250	AT1G12570	0.937093	Ortholog of maize IPE1 gene which is involved in pollen exine development.	5.75625	1.33467	0.619763	1.86476	1.33955	2.43279	26.8565	20.0248	28.9015	26.7652	35.8241	27.0301	36.8387
	Cara019g022640	AT1G21690	0.93705	ATPase family associated with various cellular activities (AAA);(source:Araport11)	7.43494	12.6372	12.2302	13.528	13.7306	13.4408	42.6618	34.3612	32.2823	33.0733	41.7131	34.4771	37.0035
	Cara004g007770	AT5G05730	0.936986	ASA1 encodes the alpha subunit of anthranilate synthase, which catalyzes the rate-limiting step of tryptophan synthesis. ASA1 is induced by ethylene, and forms a link between ethylene signalling and auxin synthesis in roots.	2.62606	4.70365	0.919922	1.90295	1.24237	6.52045	13.1023	22.5766	19.5665	24.2716	32.0121	33.983	20.5816
	Cara002g014880	AT5G60150	0.936983	hypothetical protein;(source:Araport11)	0.490805	0.917393	2.02525	2.44332	2.63266	2.80481	7.91929	8.71586	8.35665	7.46794	11.4099	11.9439	7.59152
	Cara013g020590	AT5G63960	0.936927	Encodes the catalytic subunits of DNA polymerase &#948;, which is involved in the deposition of epigenetic marks.	3.0214	3.805	4.69755	6.80996	7.35316	9.03941	26.9368	23.8209	27.1244	28.4818	26.0277	30.204	18.9466
	Cara005g008950	AT1G04900	0.936863	NADH dehydrogenase ubiquinone complex I, assembly factor-like protein (DUF185);(source:Araport11)	0.31844	4.43351	1.15653	1.42306	1.66415	2.50623	11.2782	9.31489	8.92559	12.6969	10.5791	9.45779	9.02567
	Cara015g026470	AT1G64670	0.936712	Encodes a epidermally expressed extracellular protein that likely functions as an alpha-beta hydrolase and is required for normal cuticle formation. Homozygous mutant plants are dwarfed and have abnormal leaves, collapsed cells, reduced numbers of trichomes. The specific role of BDG is unclear: it may function in cutin biosynthesis or as a cross-linking enzyme in the cell wall itself.	0.0841833	0.124183	0.407296	2.38283	1.03353	1.08763	22.8399	28.7239	13.7088	37.0417	29.9277	15.4838	20.7459
	Cara007g000190	AT2G03070	0.936706	Encodes a subunit of the Mediator complex. Regulates plant defense and flowering.	7.48206	9.91446	10.0654	11.1161	10.0234	11.7986	19.4458	16.8031	19.3789	21.538	20.4101	20.482	20.7741
	Cara020g020670	AT5G56510	0.936645	Encodes a member of the Arabidopsis Pumilio (APUM) proteins containing PUF domain (eight repeats of approximately 36 amino acids each). PUF proteins regulate both mRNA stability and translation through sequence-specific binding to the 3' UTR of target mRNA transcripts.	0	0.0995656	0.339665	0.290311	0.316438	1.39683	9.41254	14.9602	15.7064	22.4615	16.8904	17.9309	6.96914
	Cara022g002210	AT1G67620	0.936383	Lojap-related protein;(source:Araport11)	3.93839	9.62889	7.99018	8.2541	7.78549	8.45165	17.9192	19.5234	18.521	16.7391	19.0696	19.6374	16.9685
	Cara013g002020	AT3G01410	0.936357	Polynucleotidyl transferase, ribonuclease H-like superfamily protein;(source:Araport11)	14.0713	25.2994	30.1634	33.9915	32.3579	30.1223	72.515	67.7021	68.8405	60.4682	79.4953	59.669	54.8692
	Cara019g020200	AT1G77720	0.936339	Encodes a predicted protein kinase based on sequence similarity.	0.299518	0.824103	2.17726	2.6921	2.95782	4.29853	8.70473	9.83738	9.27996	8.95111	10.5441	9.88695	5.83281
	Cara019g025070	AT1G77220	0.936332	LAZ1H1 is a DUF300 that is localized to the tonoplast. Along with LAZ1 it appears to play a role in maintaining the structural integrity of vacuoles and regulating BR signaling by modulating downstream subcellular distribution of BAK1.	1.78476	2.77478	3.48722	3.24927	3.52627	6.06518	8.62975	9.36632	9.1818	10.537	9.53025	8.51667	7.65038
	Cara008g021470	#N/A	0.936314	#N/A	0.152305	0.248286	0.574096	1.15983	0.828576	4.5581	128.693	156.565	155.954	260.174	215.984	244.55	87.7069
	Cara013g011700	AT4G35880	0.936183	Eukaryotic aspartyl protease family protein;(source:Araport11)	0.373891	2.22826	3.16426	4.36415	4.5172	3.47799	8.21518	9.71455	7.999	9.28737	10.5442	7.94113	9.83604
	Cara016g004050	AT5G62090	0.936118	Encodes a protein that functions with LUH to promote Al binding to the root cell wall.	0.523734	0.631049	1.39398	2.1236	2.92986	5.17343	23.42	22.2487	28.1659	18.9919	30.4604	30.3406	16.2892
	Cara003g054500	AT5G53400	0.9361	Encodes BOBBER1 (BOB1), a non-canonical small heat shock protein required for both development and thermotolerance. BOB1 is cytoplasmic at basal temperatures but forms heat shock granules containing canonical small heat shock proteins at high temperatures. The mRNA is cell-to-cell mobile.	38.5702	92.2498	73.3473	85.9435	90.2373	86.0687	192.51	215.76	203.049	205.094	227.47	226.644	131.658
	Cara018g010510	AT4G20940	0.935844	Encodes a plasma-membrane localized LRR receptor-like protein involved in both ABA and H202 mediated signaling involved in stomatal movement. TAIR10 annotation for this gene has a low confidence score (2-star). See Comments field for structural annotation by the community.	1.27682	2.51887	3.25974	5.45657	5.40423	2.93413	17.8902	18.5647	23.529	22.7265	26.8839	17.5188	29.6063
	Cara019g020150	AT1G77740	0.93584	Encodes PIP5K2, a phosphatidylinositol-4-phosphate 5-kinase (PtdIns(4)P 5-kinase 2; or PIP5K2 that is involved in regulating lateral root formation and root gravity response. The mRNA is cell-to-cell mobile.	2.30281	3.04345	3.87317	6.03211	6.98708	3.00892	16.3455	14.5542	15.1869	19.7445	15.6564	14.1232	12.6579
	Cara004g005770	AT5G51170	0.935831	U6 snRNA phosphodiesterase-like protein;(source:Araport11)	7.13371	20.3888	12.4284	14.3489	13.8208	15.0149	33.1456	31.8015	34.8416	37.2481	35.5029	31.7685	25.9333
	Cara020g006460	AT1G77600	0.935712	One of 5 PO76/PDS5 cohesion cofactor orthologs of Arabidopsis.	0.259803	0.916187	2.25019	3.00237	3.42537	3.80714	7.21885	14.3032	8.94826	15.4447	15.954	11.8211	6.33576
	Cara003g023440	AT5G16850	0.935701	Encodes the catalytic subunit of telomerase reverse transcriptase. Involved in telomere homeostasis. Homozygous double mutants with ATR show gross morphological defects over a period of generations. TERT shows Class II telomerase activity in vitro, indicating that it can initiate de novo telomerase synthesis on non-telomeric DNA, often using a preferred position within the telomerase-bound RNA. L…	0.151486	0.334354	1.42863	1.94407	2.18497	4.73295	11.3308	18.4989	19.1088	14.067	16.8067	11.5717	10.6506
	Cara001g030020	AT3G63290	0.935577	2-oxoglutarate (2OG) and Fe(II)-dependent oxygenase superfamily protein;(source:Araport11)	0.650039	0.977315	2.00984	3.09335	3.0168	2.94727	9.1104	10.7435	12.7623	10.539	10.2469	9.67974	7.31363
	Cara016g012730	AT2G26250	0.935493	epidermis-specific, encodes KCS10, a putative 3-ketoacyl-CoA synthase. probably involved in the synthesis of long-chain lipids found in the cuticle.	5.98672	9.89541	5.42027	8.94002	4.66773	4.42663	94.434	98.3014	124.889	108.695	87.7857	106.019	90.3817
	Cara016g021770	AT5G09250	0.935455	Encodes a nuclear protein similar to the transcriptional co-activator (KIWI).Mutants show defects in pollen development, specifically the intine layer of the pollen wall. Widely expressed throughout but most highly expressed in pollen and pistil.	11.3019	22.7249	27.4429	31.3333	29.6569	36.1473	159.346	187.467	195.877	120.063	212.891	135.094	109.511
	Cara014g005090	AT1G57820	0.935283	Encodes a 645-amino acid methylcytosine-binding protein with a PHD domain, two RING finger domains, and an SRA domain that is involved in centromere heterochromatinization. This protein functions as an E3 ubiquitin ligase in vitro. The protein has been shown to bind to methylated cytosines of CG, CNG and CNN motifs via its SRA domain but has a preference for the former. It plays a role in the est…	0.389447	1.2559	14.3782	14.6322	21.3318	23.0705	62.2845	97.9294	100.464	84.1657	110.676	77.4857	37.0537
	Cara003g054680	AT5G53040	0.935276	Encodes GROUNDED (GRD), a putative RWP-RK-type transcription factor broadly expressed in early development. GRD promotes zygote elongation and basal cell fates.	0	0	0	0	0	0.228689	14.7369	22.1999	14.8959	18.9983	22.6983	12.7712	4.34477
	Cara005g004640	AT5G48720	0.935173	Encodes XRI1 (X-ray induced 1). Required for post-meiotic stages of pollen development and male and female meiosis. Maybe required for meiotic DNA repair. Inducible by X-ray. Homozygous xri1 mutants are sterile due to extensive chromosome fragmentation.	1.19214	2.65546	4.91558	7.74704	9.09824	5.08466	19.684	22.3821	25.7873	16.5205	29.4128	19.9267	21.5447
	Cara002g009890	AT5G48480	0.934863	Lactoylglutathione lyase / glyoxalase I family protein;(source:Araport11)	1.47886	2.21063	46.2342	68.7218	36.9738	76.9619	775.858	1717.97	1612.8	1194.22	2144.12	1061.71	570.192
	Cara010g010280	AT2G33847	0.934744	hypothetical protein;(source:Araport11)	4.08359	19.4012	12.4754	15.3237	18.0853	18.098	29.2628	33.9045	31.3952	33.0464	43.4962	31.5817	34.0822
	Cara012g031420	AT2G36130	0.934712	Cyclophilin-like peptidyl-prolyl cis-trans isomerase family protein;(source:Araport11)	19.4748	41.9618	41.5562	41.1113	41.7289	37.5903	77.3843	80.5351	82.4206	67.9102	100.568	78.6821	65.5998
	Cara012g037240	AT3G51770	0.93463	Encodes a negative regulator of 1-aminocyclopropane-1-carboxylic acid synthase5(ACS5), which catalyze the rate-limiting step in ethylene biosynthesis. ETO1 directly interacts with ACS5 and inhibits its enzyme activity and targets it for degradation via proteasome-dependent pathway. It also interacts with CUL3 (a component of ubiquitin ligase complexes). eto1 (and eto3) mutations elevate ethylene …	0.389349	0.327602	0.369191	0.59227	0.73656	0.423117	3.9434	4.49312	4.95053	3.62888	4.03044	4.73085	3.29202
	Cara009g000030	AT5G14230	0.934601	ankyrin;(source:Araport11)	0.372507	1.26125	3.25419	4.62527	6.51312	8.64339	12.3576	15.0246	20.0213	16.8175	20.3226	15.5955	15.9964
	Cara001g026170	AT1G31360	0.934564	Encodes a (d)NTP-dependent 3 Prime->5 Prime DNA helicase. This protein can also disrupt D loop structures and may mediate branch migration of Holliday junctions when tested in vitro. The unwinding activity of the enzyme depends on the presence of divalent cations (Mg2+, Mn2+, or Ca2+, but not Zn2+).(d)NTPs are also required with ATP and dATP supporting the greatest amount of DNA unwinding in vitr…	0.908583	0.857397	1.91431	3.0443	4.27756	6.04676	7.46293	14.0708	9.85587	12.6867	14.1568	8.70027	9.26608
	Cara011g009590	AT2G42160	0.934495	Encodes a RING domain containing protein BRIZ1. BRIZ1 (At2g42160) and BRIZ2 (At2g26000) proteins form a heteromeric E3 ligase complex required for seed germination and post-germination growth.	8.95896	9.309	12.7304	14.2528	13.9382	17.1739	32.1443	30.9642	33.6899	28.9758	34.6784	30.8612	22.8411
	Cara011g007220	AT2G36130	0.934153	Cyclophilin-like peptidyl-prolyl cis-trans isomerase family protein;(source:Araport11)	13.9521	31.7291	30.4782	31.389	28.4346	27.7742	62.9342	66.4999	64.9205	55.9175	69.6094	58.1149	49.332
	Cara003g030700	AT4G22970	0.934147	Encodes a separase (ESP), homologous to human and mouse separase protein. Separase is a capase family protease required for the release of sister chromatid cohesion during meiosis and mitosis. Arabidopsis separase contains a predicted 2Fe2S-ferredoxin domain that is not present in the proteins of other organisms. Also contains a putative EF-hand calcium binding domain. Mutant seeds exhibited embr…	0.625224	0.718345	2.98786	4.48726	5.06458	6.52896	8.84347	11.866	11.6847	13.0516	18.0744	14.9057	9.72017
	Cara007g008420	AT3G18524	0.933964	Encodes a DNA mismatch repair homolog of human MutS gene, MSH6. MSH2 is involved in maintaining genome stability and repressing recombination of mismatched heteroduplexes.There are four MutS genes in Arabidopsis, MSH2, MSH3, MSH6, and MSH7, which all act as heterodimers and bind to 51-mer duplexes. MSH2 has different binding specificity to different mismatches in combination with MSH3, MSH6, or M…	1.42615	3.32954	4.97419	6.07738	7.34226	7.09194	12.896	24.2086	15.695	26.8017	33.1478	19.9412	12.3389
	Cara003g048740	AT2G38120	0.933958	Encodes an auxin influx transporter. AUX1 resides at the apical plasma membrane of protophloem cells and at highly dynamic subpopulations of Golgi apparatus and endosomes in all cell types. AUX1 action in the lateral root cap and/or epidermal cells influences lateral root initiation and positioning. Shoot supplied ammonium targets AUX1 and inhibits lateral root emergence. The mRNA is cell-to-cell…	5.45954	2.11828	4.34234	4.25494	2.45867	1.00663	14.8319	26.8632	26.3017	20.9509	23.315	20.0264	12.9874
	Cara015g002990	AT4G17895	0.933943	Encodes a ubiquitin-specific protease.	3.45096	4.82293	6.41126	7.6421	8.35829	9.28036	16.6536	20.0454	17.3372	25.8863	20.0409	15.6836	15.3595
	Cara010g015990	AT2G32520	0.933891	alpha/beta-Hydrolases superfamily protein;(source:Araport11)	18.6567	19.8799	19.6555	21.213	22.8585	18.9564	40.9115	37.5465	47.8953	40.2922	48.4544	51.0413	36.8721
	Cara014g031200	AT5G55280	0.933864	Encodes one of two FtsZ proteins, tubulin-like proteins, in Arabidopsis. It is involved in chloroplast division.	4.22579	14.7415	7.60716	8.77488	9.21188	6.67283	20.1263	18.5704	19.4448	26.6797	27.6805	22.7142	23.1984
	Cara004g034220	AT5G16850	0.933809	Encodes the catalytic subunit of telomerase reverse transcriptase. Involved in telomere homeostasis. Homozygous double mutants with ATR show gross morphological defects over a period of generations. TERT shows Class II telomerase activity in vitro, indicating that it can initiate de novo telomerase synthesis on non-telomeric DNA, often using a preferred position within the telomerase-bound RNA. L…	0.144448	0.395208	1.30305	1.85478	2.07589	4.49521	10.119	15.8814	16.7427	12.4309	14.5149	10.0142	9.44846
	Cara020g005550	AT1G21690	0.933796	ATPase family associated with various cellular activities (AAA);(source:Araport11)	8.04732	7.28655	8.76514	10.2198	10.3595	10.2428	32.5314	27.5161	26.9275	22.9203	33.2819	24.6479	28.4616
	Cara013g013810	AT1G66150	0.933708	Receptor-like transmembrane kinase I (TMK1); key regulator in auxin signaling. High auxin and TMK1 play essential and positive roles in ABA signaling through regulating ABA INSENSITIVE 1 and 2 (ABI1/2). Inhibits the phosphatase activity of ABI2 by direct phosphorylation of threonine 321 (T321), a conserved phosphorylation site in ABI2 proteins, whose phosphorylation status is important for both a…	0.803424	1.07757	1.49115	2.62297	4.18361	2.82581	9.11967	12.296	12.3369	10.5888	11.2651	11.523	6.69192
	Cara014g017080	AT2G17270	0.933684	Encodes a mitochondrial phosphate transporter. Modulates plant responses to salt stress.	0.78747	3.80577	2.28813	2.42143	2.04525	2.57397	11.0924	16.5387	13.7349	19.9378	15.4029	9.53705	8.34893
	Cara004g000100	AT3G12490	0.933583	Encodes a protein with cysteine proteinase inhibitor activity. Overexpression increases tolerance to abiotic stressors (i.e.salt,osmotic, cold stress).	30.8634	39.3065	44.2464	47.4475	49.6776	43.7498	85.9998	71.1292	73.0669	75.4339	97.0648	84.1406	74.6857
	Cara003g002900	AT5G11510	0.933391	Arabidopsis thaliana putative c-myb-like transcription factor MYB3R-4. Functions in powdery mildew induced host endoreduplication at the site of infection. Activates mitotic gene expression, cytokinin response.	0.0143867	0.0111902	0.115662	0.251375	0.15511	0.378165	1.60814	1.96486	1.45559	1.12184	2.1268	1.48048	0.918774
	Cara011g030710	AT3G10180	0.933372	P-loop containing nucleoside triphosphate hydrolases superfamily protein;(source:Araport11)	0.1411	0.655171	2.63329	3.61245	4.06932	6.12987	7.84555	14.942	10.9156	13.3651	19.6735	17.1067	11.7414
	Cara017g010310	AT1G33420	0.933293	RING/FYVE/PHD zinc finger superfamily protein;(source:Araport11)	6.46134	10.4816	11.8351	15.3704	18.7132	26.3757	58.4091	49.3481	67.0349	60.7122	62.7291	65.1292	44.4615
	Cara008g008270	AT1G18600	0.933292	Mitochondrion-located rhomboid-like protein	0.996199	3.26107	4.51666	5.56292	5.35884	4.20171	9.59774	10.0001	8.85239	10.5581	11.2678	9.73478	8.31133
	Cara016g026890	AT1G32730	0.933233	Identified as a specific subunit of MINU1/2-associated SWI/SNF (MAS) complexes (PMID: 36189880,PMID:36471048). Dual roles for CND1 in maintenance of nuclear and chloroplast genome stability.	1.81943	3.53769	2.67559	3.25719	3.04586	5.14415	6.67452	7.47192	6.11795	7.28688	8.34947	6.15977	6.42638
	Cara012g007480	AT3G10180	0.93307	P-loop containing nucleoside triphosphate hydrolases superfamily protein;(source:Araport11)	0.266371	0.524498	2.2544	2.7915	3.38197	4.35335	8.14445	14.2752	10.8756	13.2331	21.3177	19.0281	10.897
	Cara004g008980	AT3G55360	0.933068	Enoyl-CoA reductase is involved in all very long chain fatty acids (VLCFA) elongation reactions that are required for cuticular wax, storage lipid and sphingolipid metabolism. The protein is located in the ER, but in contrast to its yeast homolog TSC13 is not particularly enriched in the nuclear envelope-vacuole junction. Mutants in this gene show abnormal organ morphology and stem glossiness. Ce…	24.3613	15.811	11.1399	15.3231	16.8256	18.4065	52.6845	50.1943	39.9792	50.0967	49.8893	43.6325	34.9373
	Cara019g002840	AT1G75820	0.933046	Putative receptor kinase with an extracellular leucine-rich domain. Controls shoot and floral meristem size, and contributes to establish and maintain floral meristem identity. Negatively regulated by KAPP (kinase-associated protein phosphatase). CLV3 peptide binds directly CLV1 ectodomain.	2.44284	3.94284	2.25662	2.17821	1.80469	1.84118	5.42891	8.64464	6.93946	9.36236	11.5131	9.09185	4.32308
	Cara018g004480	AT1G08600	0.933038	The Arabidopsis ATRX harbours a N-terminal ADD domain and a C-terminal helicase domain and is devoid of the large central region involved in DAXX interaction in mammals. Arabidopsis ATRX mutant alleles are viable, but with reduced fertility. Their combination with mutants for the H3.3 chaperone HIRA impairs plant survival. ATRX loss affects cellular histone H3.3 pools and modulates the H3.1/H3.3 …	3.73527	3.76182	5.02418	5.75759	6.8944	8.71101	13.5117	13.6693	15.1372	13.6465	16.6364	14.6572	10.0447
	Cara007g020810	AT1G57820	0.933011	Encodes a 645-amino acid methylcytosine-binding protein with a PHD domain, two RING finger domains, and an SRA domain that is involved in centromere heterochromatinization. This protein functions as an E3 ubiquitin ligase in vitro. The protein has been shown to bind to methylated cytosines of CG, CNG and CNN motifs via its SRA domain but has a preference for the former. It plays a role in the est…	0	0.028064	0.171215	0.257946	0.169131	0.414378	1.58046	4.32134	5.21317	3.0001	5.98752	3.54465	3.87672
	Cara012g027520	AT5G19610	0.932808	GNOM-like 2;(source:Araport11)	0.181765	0.486305	1.33758	1.92928	2.63481	3.30963	5.00477	7.89629	6.39555	10.64	12.7129	8.49108	4.61489
	Cara003g026610	AT1G08840	0.932781	Encodes a homolog of human and yeast DNA2. Mutants have increased sensitivity to DNA damage stress.	0.169114	0.236969	1.88963	2.491	3.31994	4.96558	5.39176	11.8919	8.44028	11.9388	17.8074	12.1509	9.18653
	Cara006g023360	AT1G04230	0.93274	rRNA-processing EFG1-like protein (DUF2361);(source:Araport11)	8.28531	19.7933	13.9828	14.3984	12.9994	13.4654	27.3629	28.5534	30.9136	32.4175	35.3974	38.0535	27.7029
	Cara007g022090	AT5G07810	0.932685	SNF2 domain-containing protein / helicase domain-containing protein / HNH endonuclease domain-containing protein;(source:Araport11)	0.367411	1.49219	2.78286	3.34896	3.67942	5.54308	8.89339	9.65441	8.38007	9.04204	10.771	9.75078	8.7168
	Cara003g043050	AT4G21750	0.932587	Encodes a homeobox protein similar to GL2. It is expressed in both the apical and basal daughter cells of the zygote as well as their progeny. Expression is detected starting the two-celled stage of embryo development and is later restricted to the outermost, epidermal cell layer from its inception. Its promoter is highly modular with each region contributing to specific aspects of the gene's spa…	10.0982	7.6271	3.90524	4.51217	2.59977	7.4462	105.023	99.5845	126.822	129.518	161.028	171.045	55.0254
	Cara021g011560	AT5G60160	0.932419	Vacuolar aspartyl aminopeptidase which also functions as a molecular chaperone.	13.9748	29.0753	26.7896	28.3997	27.1374	24.6506	43.3438	44.0258	43.535	50.2787	54.9202	46.6818	35.4877
	Cara001g026760	AT5G48480	0.932247	Lactoylglutathione lyase / glyoxalase I family protein;(source:Araport11)	0.786212	1.24219	37.6633	65.8485	31.5404	93.2893	877.201	1854.98	1776.34	1278.68	2104.18	1105.32	580.006
	Cara003g012960	AT5G04885	0.931822	Encodes a beta-glucosidase involved in xyloglucan metabolism.	1.49629	4.81144	5.89947	6.74891	10.3416	7.02955	15.819	20.4541	22.3002	18.0261	20.9146	16.4425	16.7409
	Cara008g018460	AT3G18524	0.93169	Encodes a DNA mismatch repair homolog of human MutS gene, MSH6. MSH2 is involved in maintaining genome stability and repressing recombination of mismatched heteroduplexes.There are four MutS genes in Arabidopsis, MSH2, MSH3, MSH6, and MSH7, which all act as heterodimers and bind to 51-mer duplexes. MSH2 has different binding specificity to different mismatches in combination with MSH3, MSH6, or M…	1.99158	3.89115	4.4663	6.31472	7.67787	7.32627	13.4469	24.1153	16.1219	27.1373	35.2839	20.0456	12.5708
	Cara008g019900	AT1G48580	0.931592	nuclear localized protein;(source:Araport11)	0.00327958	0.015076	0.714678	0.94741	0.867281	1.59341	1.93171	4.42332	2.68224	3.43513	5.27108	3.06745	2.98282
	Cara006g000590	AT2G15270	0.931464	PRKR-interacting protein;(source:Araport11)	6.03304	10.6243	9.86958	10.8619	8.95487	10.8455	21.7684	19.9417	25.7583	22.9032	24.6223	26.7698	19.1535
	Cara010g000370	AT1G79390	0.931395	centrosomal protein;(source:Araport11)	3.6602	10.1696	10.4782	11.4041	14.6618	15.7055	28.5848	24.38	25.3938	30.2607	40.8806	24.9045	23.1224
	Cara003g045490	AT3G44190	0.931156	FAD/NAD(P)-binding oxidoreductase family protein;(source:Araport11)	6.51193	2.56883	3.32903	3.54723	2.96448	4.51493	12.0606	13.5718	9.88189	10.092	15.8133	13.5938	9.45366
	Cara019g011050	AT5G09570	0.931118	Twin CX9C domain protein. Induced by low phosphate or iron, drought and heat stress. Loss of both At12cys-1 and At12cys-2 lead to enhanced tolerance to drought and light stress and increased anti-oxidant capacity.	3.08108	18.9932	13.4478	12.0956	11.122	32.1971	72.7351	99.3253	88.963	158.563	168.604	131.836	49.9565
	Cara012g017200	AT2G41540	0.931087	Encodes a protein with NAD-dependent glycerol-3-phosphate (G3P) dehydrogenase which was shown to complement an Escherichia coli strain: BB20-14, auxotrophic for glycerol/G3P due to a loss-of-function mutation in the gpsA gene.	0.743695	0.989323	1.23875	3.19886	1.92154	6.08098	76.0569	62.899	77.5896	66.1187	74.1361	70.7479	90.2143
	Cara011g011030	AT3G24440	0.931084	Encodes Vernalization Insensitive 3-like 1 (VIL1). VIL1 is involved in the photoperiod and vernalization of Arabidopsis by regulating expression of the related floral repressors Flowering Locus C (FLC) and Flowering Locus M (FLM). VIL1, along with VIN3 (Vernalization Insensitive 3) is necessary for the chromatin modification to FLC and FLM.	3.83266	4.68662	3.68493	3.68503	4.13472	5.89831	10.1995	11.855	13.7253	12.5539	11.6444	13.0861	8.5424
	Cara009g025690	AT3G16980	0.930967	One of two highly similar, non-catalytic subunits common to nuclear DNA-directed RNA polymerases II, IV and V; homologous to budding yeast RPB9. Appears to be redundant with At4g16265	1.58249	9.04599	7.69247	8.73698	8.51283	11.8468	25.6553	29.8438	24.6027	19.606	35.2559	25.3934	27.3289
	Cara022g024190	AT5G23420	0.930676	Encodes HMGB6, a protein belonging to the subgroup of HMGB (high mobility group B) proteins. Localized in the nucleus. Binds to supercoiled DNA in vitro. HMGB6 is phosphorylated by protein kinase CK2alpha within its acidic C-terminal domain.	0.300327	0.458734	12.1135	13.2169	15.4791	12.6013	29.9866	81.9501	65.8824	89.9528	144.998	107.679	68.5744
	Cara022g001950	AT1G24310	0.930519	nuclear pore complex protein;(source:Araport11)	2.65593	4.37186	3.18838	3.43758	3.54636	4.2509	8.76612	9.83943	10.0913	9.16306	10.6615	12.7622	8.1555
	Cara002g002890	AT4G01690	0.930442	Encodes protoporphyrinogen oxidase (PPOX).	16.0802	18.0405	14.1937	15.9688	15.1805	12.4596	33.2382	33.8376	36.4554	31.7398	44.963	47.0099	37.0216
	Cara019g003260	AT5G05800	0.930416	Myb/SANT-like DNA-binding domain protein;(source:Araport11)	1.71764	4.06801	5.27579	6.24574	5.88406	6.34869	21.7924	22.8891	28.5502	21.4903	22.7051	24.7051	17.6906
	Cara019g022230	AT1G77470	0.93036	Encodes a protein with high homology to the Replication Factor C, Subunit 3 (RFC3) of yeast and other eukaryotes. rfc3 mutants are hypersensitive to salicylic acid and exhibit enhanced induction of PR genes and resistance against virulent oomycete Hyaloperonospora arabidopsidis Noco2. The enhanced pathogen resistance in the mutant is NPR1-independent.	2.30721	5.03659	5.17466	5.81913	6.20295	4.91652	10.7573	16.9588	11.5286	11.7496	14.7855	12.9871	11.0071
	Cara010g000970	AT1G53720	0.930327	Encodes a cyclophilin, member of a family modular proteins consisting of a peptidyl-prolyl cis? trans isomerase (PPIase) domain, followed by an RNA recognition motif (RRM), and a C-terminal domain enriched in charged amino acids. Interacts with with SCL33/SR33 and with a majority of Arabidopsis SR proteins and the largest subunit of RNA polymerase II. Localizes to the nucleus, but it does not sig…	9.9431	12.1776	12.259	12.5078	11.5512	12.8094	42.0016	42.8019	49.7888	44.5089	41.8064	34.9559	26.4799
	Cara014g012690	AT5G10020	0.930203	Sucrose induced LLR receptor kinase. Involved in sucrose signaling and regulation of aquaporins.	6.99971	6.35152	4.9995	6.81365	6.25681	4.42245	12.5174	11.9367	11.1358	14.4057	12.2395	13.3834	10.7392
	Cara004g057250	AT1G01430	0.930133	Encodes a member of the TBL (TRICHOME BIREFRINGENCE-LIKE) gene family containing a plant-specific DUF231 (domain of unknown function) domain. TBL gene family has 46 members, two of which (TBR/AT5G06700 and TBL3/AT5G01360) have been shown to be involved in the synthesis and deposition of secondary wall cellulose, presumably by influencing the esterification state of pectic polymers.Functions as a …	3.69525	4.84676	2.10558	2.61056	3.30312	4.23212	35.4814	41.2771	42.4028	31.1019	42.9275	40.2788	16.5034
	Cara005g014430	AT2G26260	0.930092	Encodes an enzyme with 3&#946;-hydroxysteroid dehydrogenase/C4-decarboxylase activity <i>in vitro</i>. The activity of the enzyme was determined using microsomal extracts of yeast overexpressing the <i>Arabidopsis</i> gene. Cytosolic fractions failed to be associated to the activity, leading to the speculation that the enzyme is membrane-bound.	1.60207	3.00163	5.92727	6.99756	8.42458	5.15916	14.8593	14.5127	16.6733	16.6211	19.8674	21.0481	16.2146
	Cara014g021460	AT1G66510	0.929928	Homolog of a U5 snRNP assembly factor in yeast and humans; acts in splicing and promotes miRNA biogenesis. Interacts with the microprocessor component hyponastic leaves 1 (HYL1) in the cytoplasm, nucleus, and dicing bodies.	2.47889	4.70537	4.02604	4.68494	5.03884	5.39019	10.2493	9.21197	10.6984	9.6634	11.7963	10.2899	7.02075
	Cara014g030250	AT1G79390	0.929891	centrosomal protein;(source:Araport11)	12.2209	28.5553	17.8963	19.3925	22.7973	26.2137	50.0853	47.6653	41.5233	62.6431	82.5717	44.4793	44.7195
	Cara006g025200	AT3G23580	0.929554	Encodes one of the 3 ribonucleotide reductase (RNR) small subunit genes (RNR2A). Functionally redundant with the ribonucleotide reductase TSO2. mRNA was shown to specifically accumulate during the S-phase of the cell cycle in synchronized tobacco BY2 cells. Critical for cell cycle progression, DNA damage repair and plant development.	7.06355	17.5548	9.05783	10.3868	11.347	13.9282	32.23	34.9929	31.5943	54.2473	41.741	37.5584	26.0623
	Cara010g005380	AT5G53860	0.929492	Encodes a plant-specific protein with a domain similar to the central cysteine-rich domain of DnaJ proteins. It is involved in chloroplast and leaf development.	9.10155	20.9088	14.0796	15.4659	14.5521	14.2038	29.8596	27.8197	31.5407	35.2525	37.8964	25.1752	23.8255
	Cara016g010510	AT1G18950	0.92942	DDT domain superfamily;(source:Araport11)	0.211777	0.190709	1.09926	1.33509	1.66788	2.54696	3.96888	6.89235	4.69094	5.42692	5.95853	4.78125	5.94336
	Cara003g041780	AT4G21530	0.92924	Transducin/WD40 repeat-like superfamily protein;(source:Araport11)	1.84483	6.04148	4.93247	6.13462	6.09785	6.29467	22.0244	17.5721	17.8131	20.9899	21.4095	21.7545	12.4588
	Cara014g009220	AT5G64010	0.929084	U2 small nuclear ribonucleoprotein auxiliary factor-like protein;(source:Araport11)	9.22528	10.3571	9.15275	9.79138	8.04904	7.01117	23.8245	22.2878	26.2547	20.6173	23.1363	24.0317	20.536
	Cara004g001880	AT5G53400	0.929031	Encodes BOBBER1 (BOB1), a non-canonical small heat shock protein required for both development and thermotolerance. BOB1 is cytoplasmic at basal temperatures but forms heat shock granules containing canonical small heat shock proteins at high temperatures. The mRNA is cell-to-cell mobile.	39.8915	95.7646	80.3532	92.5279	96.274	94.7843	218.95	236.253	231.894	225.831	247.59	259.585	145.18
	Cara011g008240	AT3G54750	0.928969	downstream neighbor of Son;(source:Araport11)	2.91418	8.82729	11.1235	13.4398	13.1794	15.5829	24.7096	29.7496	26.5341	24.8221	33.0961	30.8876	24.248
	Cara019g000650	AT5G57380	0.928714	Encodes a plant homeodomain protein VERNALIZATION INSENSITIVE 3 (VIN3). In planta VIN3 and VRN2, VERNALIZATION 2, are part of a large protein complex that can include the polycomb group (PcG) proteins FERTILIZATION INDEPENDENT ENDOSPERM (FIE), CURLY LEAF (CLF), and SWINGER (SWN or EZA1). The complex has a role in establishing FLC (FLOWERING LOCUS C) repression during vernalization.	0	0.0100151	0.198288	0.334383	0.145632	0.19152	1.99559	2.45464	2.9065	1.74939	3.18011	3.47496	2.20562
	Cara010g003400	AT5G54920	0.928665	polyadenylate-binding protein interacting protein;(source:Araport11)	2.16959	5.80297	5.1628	5.74351	5.49208	7.60385	14.372	13.7603	17.1745	15.3629	15.0586	14.4878	11.5419
	Cara008g023920	AT5G50340	0.928621	DNA repair protein RadA-like protein;(source:Araport11)	1.89707	5.31555	2.64536	3.83348	5.17371	7.18591	20.2758	22.4762	20.6788	26.1762	25.5786	14.8586	9.38835
	Cara019g025940	AT5G63540	0.928422	Encodes RMI1. Suppresses somatic crossovers. Essential for resolution of meiotic recombination intermediates.	0.0659745	0.0600654	1.5607	1.52849	1.74425	2.01058	3.96611	8.83886	4.90744	6.01149	9.1964	6.41682	4.18859
	Cara014g025110	AT5G16020	0.928253	Encodes GEX3, a plasma membrane localized protein expressed in the male gametophyte. Required for micropylar pollen tube guidance. Also plays a role during early embryogenesis.	0.15972	0.514792	0.359999	0.482827	0.478206	0.824015	1.81736	3.28058	4.31983	3.52206	4.68193	4.959	2.59816
	Cara005g009210	AT5G55160	0.928211	Encodes a small ubiquitin-like modifier (SUMO) polypeptide that becomes covalently attached to various intracellular protein targets, much like ubiquitination, leading to post-translational modification of those targets. SUMO2 can form SUMO chains through lysine residue 10 during in vitro assays.	0.0259897	0	0	0	0	0.486042	13.8072	25.4803	35.1899	16.8652	40.0758	24.8361	28.4348
	Cara011g024510	AT4G18593	0.928179	dual specificity protein phosphatase-like protein;(source:Araport11)	6.34273	8.80311	8.35808	8.37937	8.81014	8.18605	15.5986	15.3163	14.5632	13.6664	14.8046	14.6978	12.8229
	Cara002g028990	AT5G12920	0.928116	Transducin/WD40 repeat-like superfamily protein;(source:Araport11)	1.5304	1.60405	3.07398	4.29494	4.58059	5.11544	9.43605	14.1462	12.4023	9.25585	13.1373	10.7441	9.74322
	Cara016g009760	AT4G29000	0.928098	Tesmin/TSO1-like CXC domain-containing protein which is a transcriptional repressor of genes required for maintenance of DNA methylation, including MET1, CMT3, DDM1, KYP and VIMs. Functions redundantly with its paralogue TCX6 in repressing the expression of these genes.	0.436926	0.85528	0.77041	0.924485	0.920389	0.548305	2.39035	2.2989	2.80434	2.09018	3.04042	2.14705	2.99934
	Cara017g015340	AT5G13520	0.927908	peptidase M1 family protein;(source:Araport11)	7.33944	13.7079	13.0059	14.2457	13.011	10.6081	34.079	29.4942	28.3125	34.8509	37.7728	29.5063	18.2644
	Cara002g035950	AT5G53635	0.927907	F-box/RNI-like/FBD-like domains-containing protein;(source:Araport11)	0.0247252	0	0.071743	0.119244	0.190575	0.114872	0.643012	1.00469	1.10839	0.64258	1.08817	0.566308	0.65317
	Cara011g011240	AT5G19610	0.927846	GNOM-like 2;(source:Araport11)	0.146455	0.462228	1.71044	2.50798	3.36962	4.13541	6.56466	9.44672	7.56655	13.3091	14.9509	10.4885	5.4433
	Cara017g010220	AT1G15940	0.927585	One of 5 PO76/PDS5 cohesion cofactor orthologs of Arabidopsis.	0.31939	0.0961733	0.616886	0.446238	0.258552	0.77664	7.21208	5.87378	9.70661	5.7781	10.3352	7.83856	4.06269
	Cara004g052780	AT3G07870	0.927557	FBX92 is an F-box containing protein. Overexpression produces plants with smaller leaves while reduced expression is correlated with increased leaf size and increased rates of cell proliferation.	4.02774	7.52531	8.38095	8.95643	9.87072	10.3332	48.7466	39.3846	36.746	48.4871	48.4585	38.9142	19.781
	Cara004g052050	AT4G11060	0.927519	Participates in a minimal functioning DNA replisome in plant chloroplasts and mitochondria which consists of the DNA primase-helicase protein Twinkle along with DNA polymerase 1A or 1B. ABA responsive gene involved in mitochondrial RNA processing.	1.35268	14.4414	6.1881	7.01192	6.82183	7.75112	21.2898	19.8914	20.1423	25.0097	30.8832	23.0578	15.502
	Cara004g020620	AT4G39120	0.927475	Encodes a chloroplast-localized member of the myo-inositol monophosphatase family, IMPL2 (myo-Inositol monophosphatase like 2) that seems to have multiple enzymatic activities. It contributes to histidine biosynthesis based on it histidinol-phosphate phosphatase activity. In addition, the protein can act as an inositol monophosphatase and an L-galactose-1-phosphate phosphatase in vitro.	0.881841	2.05239	1.786	2.35311	2.35804	2.92014	5.77307	6.76259	6.21875	6.01573	6.09361	7.18798	6.59357
	Cara004g022430	AT3G19220	0.927304	Encodes a zinc finger protein that is similar to a subgroup of DnaJ and is involved in cotyledon chloroplast biogenesis. Cyo1 is localized to the thylakoid membrane and has protein disulfide isomerase activity in vivo.Cyo1 is more highly expressed in light grown seedlings. Loss of function mutants have albino cotyledons and abnormal plastids.	5.61719	9.54257	10.7243	10.7593	10.3014	14.8507	23.5546	27.7833	22.7652	23.2799	28.0879	29.0905	19.1078
	Cara019g008520	AT1G71760	0.927238	hypothetical protein;(source:Araport11)	0	0.0810586	0.646697	0.767236	1.02652	1.72371	2.90716	5.00226	4.32398	4.11429	8.08901	6.63144	5.46601
	Cara014g027200	AT5G23430	0.927188	One of four katanin p80 subunits. Involved in targeting of katanin complex to crossover and branch points to properly sever microtubules.	3.14212	3.94725	4.64596	5.49011	4.87373	5.57907	14.0205	10.4734	11.8401	13.8072	12.2376	12.1068	11.5222
	Cara022g024690	AT5G08535	0.927105	D111/G-patch domain-containing protein;(source:Araport11)	5.32288	7.9063	4.84277	5.06227	5.49754	7.01877	10.3213	9.17538	11.5061	11.189	13.3528	11.126	9.15242
	Cara009g011080	AT2G32940	0.927088	Encodes a nuclear localized 879-amino-acid protein that contains conserved PAZ and PIWI domains that is important for the accumulation of specific heterochromatin-related siRNAs, and for DNA methylation and transcriptional gene silencing.	1.68009	3.29709	4.05181	5.17437	4.93851	4.34109	10.7289	15.8422	14.3869	11.3729	14.3252	12.6261	8.44529
	Cara017g007760	AT1G30460	0.92705	Encodes AtCPSF30, the 30-KDa subunit of cleavage and polyadenylation specificity factor. AtCPSF30 is a probable processing endonuclease. Nucleus-localized RNA binding protein capable of interacting with itself and with calmodulin. Its RNA-binding activity is inhibited by calmodulin in a calcium-dependent fashion.	6.66209	11.3175	7.86602	8.13602	7.38901	8.37561	18.1032	14.5671	16.9161	20.525	20.8933	17.5441	12.4658
	Cara007g011980	AT3G48430	0.926848	Relative of Early Flowering 6 (REF6) encodes a Jumonji N/C and zinc finger domain-containing protein that acts as a positive regulator of flowering in an FLC-dependent pathway. REF6 mutants have hyperacetylation of histone H4 at the FLC locus. REF6 interacts with BES1 in a Y2H assay and in vitro. REF6 may play a role in brassinoteroid signaling by affecting histone methylation in the promoters of…	6.20421	6.72086	4.63516	6.82492	7.79547	7.37517	21.2797	20.8661	25.1702	21.5009	22.8962	28.6693	23.2707
	Cara011g038560	#N/A	0.926788	#N/A	1.26276	1.61502	1.70066	2.413	2.05371	1.31449	7.19423	6.32141	5.9866	6.91877	8.33126	7.07952	9.46175
	Cara004g016610	AT5G45920	0.926687	Guard-cell-enriched GDSL Lipase family member.	0.0170279	0.105862	0	0.180179	0.411956	2.95128	74.4078	65.3164	57.9556	44.4024	69.0479	49.6025	37.6858
	Cara004g008300	AT5G05940	0.926686	Encodes a member of KPP-like gene family, homolog of KPP (kinase partner protein) gene in tomato. Also a member of the RopGEF (guanine nucleotide exchange factor) family, containing the novel PRONE domain (plant-specific Rop nucleotide exchanger), which is exclusively active towards members of the Rop subfamily.	3.63201	1.17994	5.38143	7.58164	7.05037	4.94865	14.4661	15.0895	17.5108	13.2033	21.8673	14.1305	18.1418
	Cara021g025120	AT1G67340	0.926522	HCP-like superfamily protein with MYND-type zinc finger;(source:Araport11)	2.42916	11.6439	10.2811	8.79369	10.0756	10.7209	25.1996	20.1476	32.1874	36.4746	32.0768	25.2291	25.3565
	Cara004g052990	AT3G05810	0.926439	IGR motif protein;(source:Araport11)	6.00111	37.946	14.4668	17.0238	16.938	17.603	43.1742	52.5339	44.6967	53.7985	61.4361	50.342	47.8743
	Cara008g004440	AT5G07810	0.926326	SNF2 domain-containing protein / helicase domain-containing protein / HNH endonuclease domain-containing protein;(source:Araport11)	0.466682	1.77478	2.4238	3.40989	3.78407	5.6281	9.26334	10.2447	8.90827	8.73062	11.4786	11.2682	8.73605
	Cara004g002340	AT5G52950	0.926322	LIM domain protein;(source:Araport11)	0.175757	0.26303	2.23478	2.77196	3.23004	4.07883	4.97079	8.30115	6.15819	7.96657	10.959	8.4427	8.13658
	Cara011g015530	AT2G24490	0.9261	Encodes a component of Replication Protein A. Component of transcriptional gene silencing which does not affect endogenous small RNA accumulation nor DNA methylation. Localized in the nucleus. Involved in DNA repair. Interacts physically with ROS1.	0.237307	0.204093	9.68653	11.3235	14.6299	24.2389	22.7079	67.2328	42.0663	61.4746	73.875	44.063	44.261
	Cara009g010340	AT5G35700	0.926043	Encodes FIMBRIN5, an actin bundling factor required for pollen germination and pollen tube growth. Different members of the fimbrin/plastin family have diverged biochemically during evolution to generate either tight actin bundles or loose networks with distinct biochemical and biophysical properties. FIM4 generates both actin bundles and branched actin filaments whereas FIM5 only generates actin…	0	0	0	0	0.0167913	0.248056	4.00996	3.69576	4.99892	4.48811	4.32087	2.92728	1.54192
	Cara002g008370	AT1G04150	0.926021	C2 calcium/lipid-binding plant phosphoribosyltransferase family protein;(source:Araport11)	0.0851583	0.0211602	0.0809516	0.6452	0.272145	0.16672	5.36503	5.00386	5.43381	4.66792	5.75054	6.46116	6.98949
	Cara013g009040	AT3G02540	0.925833	Encodes a member of the RADIATION SENSITIVE23 (RAD23) family: AT1G16190(RAD23A), AT1G79650(RAD23B), AT3G02540(RAD23C), AT5G38470(RAD23D). RAD23 proteins play an essential role in the cell cycle, morphology, and fertility of plants through their delivery of UPS (ubiquitin/26S proteasome system) substrates to the 26S proteasome.	44.4536	48.9168	56.4589	55.6788	49.4349	43.4502	98.4475	78.1883	91.735	87.3409	100.219	86.0493	73.9
	Cara001g026370	AT3G25500	0.925694	Poly-L-proline-containing (PLP) protein that form part of the signal-transduction cascade that leads to rearrangement of the actin cytoskeleton. AFH1 is a nonprocessive formin that moves from the barbered end to the side of an actin filament after the nucleation event.	1.68484	4.56496	5.48231	9.5879	11.3891	7.39196	52.4695	44.7428	73.2193	61.3862	59.9506	71.5273	41.3278
	Cara015g023800	AT4G31360	0.925639	selenium binding protein;(source:Araport11)	8.59554	9.47766	17.6966	19.501	14.849	13.5189	70.7811	137.021	121.82	89.7827	104.844	87.6398	69.133
	Cara005g003950	AT3G06030	0.925576	NPK1-related protein kinase 3	0.503694	1.08874	6.20976	7.22219	9.32649	6.53892	19.6339	31.8608	38.5938	30.4921	35.5599	23.6191	16.2689
	Cara002g012800	AT5G59160	0.925528	Encodes the catalytic subunit of a Type 1 phosphoprotein Ser/Thr phosphatase, expressed in roots, shoots and flowers.	23.1636	32.3056	29.6382	32.2921	32.6824	33.5803	54.4392	68.3012	71.143	60.6947	66.1748	76.0177	53.4108
	Cara020g008480	AT1G77740	0.925503	Encodes PIP5K2, a phosphatidylinositol-4-phosphate 5-kinase (PtdIns(4)P 5-kinase 2; or PIP5K2 that is involved in regulating lateral root formation and root gravity response. The mRNA is cell-to-cell mobile.	2.3629	3.19393	4.35419	6.36399	7.41137	3.11466	16.1921	13.9879	14.9448	19.5395	15.243	13.5965	12.5832
	Cara013g008500	AT5G08680	0.92549	Encodes the mitochondrial ATP synthase beta-subunit. This subunit is encoded by a multigene family of three members (At5g08670, At5g08680, At5g08690) that shared 98% sequence identity at the amino acid level. The mRNA is cell-to-cell mobile.	0.211466	0.173005	1.28744	1.67862	1.6054	3.42097	10.5418	25.3503	17.2261	17.3264	18.0608	11.3305	14.6131
	Cara006g024800	AT3G06030	0.925369	NPK1-related protein kinase 3	0.573859	1.17979	5.90525	6.92578	8.91958	6.38764	21.7353	30.8707	39.8021	29.3128	35.0761	24.3399	16.7479
	Cara013g020430	AT5G64010	0.925148	U2 small nuclear ribonucleoprotein auxiliary factor-like protein;(source:Araport11)	7.31784	12.0492	10.7359	10.929	9.30388	8.84582	25.5558	24.4915	31.6914	23.6771	28.9736	31.8275	24.9015
	Cara002g004480	AT3G62840	0.925093	Small nuclear ribonucleoprotein family protein;(source:Araport11)	22.5581	52.7503	44.3483	44.0906	39.2892	39.0499	86.5115	100.145	74.4353	78.8051	120.09	74.9618	90.974
	Cara001g028720	AT1G04020	0.925041	Encodes a protein containing two tandem BRCA1 C-Terminal (BRCT) domains, which function in phosphorylation-dependent protein-protein interactions. Loss of function mutations cause defects in meristem organization due to failure to repress WUS. BARD1 binds to WUS promoter and over expression of BARD reduces the extent of WUS expression.	0.665124	0.677408	3.22082	4.99159	6.31855	6.54179	15.8426	29.8331	25.3412	21.9101	28.0629	13.6897	14.8359
	Cara014g013800	AT4G39920	0.924815	Microtubule-folding cofactor, produces assembly-competent alpha-/beta-tubulin heterodimers.	2.36137	2.96469	3.08642	3.72579	4.41358	5.31902	8.44011	10.5951	11.9805	10.4335	10.2865	9.98276	6.85388
	Cara020g019210	AT4G09060	0.924805	hypothetical protein;(source:Araport11)	2.57171	7.59366	8.48071	7.50503	7.23405	8.56027	15.6703	23.049	20.4919	15.4014	26.4873	21.4795	14.5867
	Cara010g005090	AT3G15380	0.92464	Encodes a member of a choline transporter-like protein family that facilitates choline transport, localizes to the trans-Golgi network, and during cytokinesis is associated with the phragmoplast. Loss-of-function results in an altered choline metabolite profile, defects in sieve plate and sieve pore formation and impaired phloem transport.	3.97561	8.10346	7.33181	8.82837	9.22541	6.82323	21.1835	16.5293	19.1158	23.382	19.8306	19.8238	15.5886
	Cara005g000240	AT1G68690	0.924613	Encodes a member of the proline-rich extensin-like receptor kinase (PERK) family. This family consists of 15 predicted receptor kinases (PMID: 15653807).	2.17042	1.12112	2.85812	4.42062	5.5476	6.54236	13.8001	23.5986	23.882	21.5912	23.1362	28.7197	14.6642
	Cara007g007490	AT3G18215	0.9246	transmembrane protein, putative (Protein of unknown function, DUF599);(source:Araport11)	1.63315	0.71372	1.3728	1.27223	0.575648	1.19961	4.89857	5.00003	7.87184	5.99468	7.23184	8.31001	6.52033
	Cara008g008990	AT1G17840	0.924547	Encodes a plasma membrane-localized ATP-binding cassette transporter, that is required for cutin transport to the extracellular matrix. The mRNA is cell-to-cell mobile.	15.0371	32.5492	8.38052	8.3852	3.81534	5.43236	132.527	151.943	129.393	189.554	154.831	145.907	47.2629
	Cara012g029220	AT2G42160	0.924471	Encodes a RING domain containing protein BRIZ1. BRIZ1 (At2g42160) and BRIZ2 (At2g26000) proteins form a heteromeric E3 ligase complex required for seed germination and post-germination growth.	9.7168	9.9952	13.2279	14.2993	14.7647	17.9914	29.7984	27.4929	29.1288	25.5495	31.3148	27.3834	22.5165
	Cara005g008640	AT1G04730	0.924468	Necessary for sister chromatid cohesion. Acts in synergy with ETG1.	0.323882	0.179935	2.0704	3.35808	4.89846	6.0254	27.9649	23.3141	21.6935	17.2228	28.9147	25.9545	24.9549
	Cara022g004820	AT5G62620	0.92445	Encodes a Golgi-localized hydroxyproline-O-galactosyltransferase. Mutants display multiple phenotypes including reduced seed coat mucilage and accelerated leaf senescence.	0.161484	0.53367	1.89307	2.5357	4.55632	4.88578	16.4857	19.7584	19.9704	16.6129	15.2981	16.1184	16.5788
	Cara013g017830	AT2G22140	0.924418	Forms a complex with MUS81 that functions as endonuclease in DNA recombination and repair processes.	0.133448	0.613657	2.39894	3.87725	4.67035	7.65582	21.451	19.0398	20.037	15.5775	24.1548	24.7477	17.0679
	Cara020g013760	AT1G35530	0.924376	Encodes FANCM, a highly conserved helicase that functions as a major factor limiting meiotic crossover formation. It is not directly involved in the repair of DNA lesions but suppresses spontaneous somatic homologous recombination via a RecQ helicase (At-RECQ4A)-independent pathway.	0.271211	0.619011	0.940721	1.20957	1.58378	2.51029	4.4672	4.78473	4.41856	3.84705	4.86261	3.98657	4.1681
	Cara016g027630	AT4G33210	0.924189	Encodes SLOMO (SLOW MOTION), a F-box protein required for auxin homeostasis and normal timing of lateral organ initiation at the shoot meristem.	13.9679	21.7898	21.8272	24.3022	23.385	20.8893	130.687	119.268	123.882	133.016	115.334	135.404	67.0357
	Cara006g023980	AT4G14746	0.924187	neurogenic locus notch-like protein;(source:Araport11)	9.89149	17.4759	20.8086	15.8324	12.1516	18.5612	103.472	225.687	201.835	178.906	209.337	110.922	76.4855
	Cara005g004310	AT3G22430	0.924126	RNA recognition motif XS domain protein;(source:Araport11)	11.0316	8.6455	9.17991	10.4657	10.2933	10.5301	22.0992	21.9365	23.0407	26.5888	22.5646	24.189	14.6185
	Cara020g000040	AT1G33360	0.924065	Encodes ClpX3, a subunit of the Clp protease complex.	7.24083	11.0997	9.46724	10.0559	10.0989	10.8954	17.0012	18.5169	18.7951	18.0592	18.6769	15.4612	12.9698
	Cara004g051570	AT3G05510	0.923808	Phospholipid/glycerol acyltransferase family protein;(source:Araport11)	3.13551	7.14022	7.98447	9.07755	8.45527	8.62221	13.4779	14.45	13.9224	17.4244	19.7766	11.5554	14.0979
	Cara007g005960	AT1G79650	0.923785	Encodes a member of the RADIATION SENSITIVE23 (RAD23) family: AT1G16190(RAD23A), AT1G79650(RAD23B), AT3G02540(RAD23C), AT5G38470(RAD23D). RAD23 proteins play an essential role in the cell cycle, morphology, and fertility of plants through their delivery of UPS (ubiquitin/26S proteasome system) substrates to the 26S proteasome.	15.0622	38.2507	25.3829	28.1241	29.0145	26.184	41.319	57.0728	49.1222	55.029	56.9183	49.3105	49.8507
	Cara007g010860	AT5G50780	0.923762	MORC4 is a member of a family of GHKL ATPases. It is localized in the nuceloplasm and adjacent to chromocenters. Along with MORC7, it appears to repress the expression	5.97677	16.1433	27.53	28.0174	26.6405	23.5199	79.9015	62.9513	102.923	76.9194	95.0533	92.4244	73.4934
	Cara011g007450	AT3G11620	0.923685	alpha/beta-Hydrolases superfamily protein;(source:Araport11)	1.60898	5.54663	3.38127	4.22151	4.4643	3.96735	10.4108	7.59505	8.22465	11.212	12.4505	8.98222	9.96459
	Cara007g003640	AT1G79910	0.923665	Regulator of Vps4 activity in the MVB pathway protein;(source:Araport11)	0.457582	0.376505	0.591597	0.649507	2.05692	1.72155	16.3429	17.949	24.3233	21.5733	19.2313	23.3953	9.3479
	Cara008g020130	AT1G48480	0.923601	Arabidopsis thaliana receptor-like protein kinase (RKL1) gene	0.749023	2.5301	5.27935	6.02018	6.96869	2.37052	18.9902	15.0933	16.5191	24.8293	21.9657	23.8854	22.9624
	Cara001g026800	AT5G48520	0.923556	Encodes AUGMIN subunit3 (AUG3), a homolog of animal dim gamma-tubulin 3/human augmin-like complex, subunit 3. Plays a critical role in microtubule organization during plant cell division.	3.00384	8.44247	10.2993	12.6475	15.2672	14.5655	23.8892	24.6713	24.6056	25.2026	28.7765	24.067	21.6432
	Cara001g017920	AT3G15790	0.923522	Protein containing methyl-CpG-binding domain.Has sequence similarity to human MBD proteins.	11.1493	13.8997	19.4315	20.7624	20.667	23.0354	73.392	69.7306	77.9564	55.8478	76.1155	58.1912	77.6239
	Cara014g026950	AT1G18800	0.923481	Double nrp1-1 nrp2-1 mutants show arrest of cell cycle progression at G2/M and disordered cellular organization occurred in root tips. Localize in the nucleus and can form homomeric and heteromeric protein complexes with NRP1. Bind histones Histone2A and Histone2B and associate with chromatin in vivo. Plant mutated in both NRP1 and NRP2 genes show hypersensitivity to genotoxic stresses including …	38.2218	88.5038	73.4231	72.9702	74.0464	75.8498	145.276	137.827	144.481	175.933	191.865	127.749	99.7956
	Cara012g025800	AT2G19600	0.923398	member of Putative potassium proton antiporter family	0.256842	0.578626	1.03299	1.57843	1.70746	2.72837	8.02644	8.89595	10.6923	7.50534	8.61934	6.78427	5.78805
	Cara020g025100	AT1G75820	0.923373	Putative receptor kinase with an extracellular leucine-rich domain. Controls shoot and floral meristem size, and contributes to establish and maintain floral meristem identity. Negatively regulated by KAPP (kinase-associated protein phosphatase). CLV3 peptide binds directly CLV1 ectodomain.	1.71223	2.34489	1.20713	1.24441	1.30951	1.39716	2.51263	6.51655	4.82539	6.87965	8.00239	5.85744	3.27529
	Cara021g024680	AT1G13450	0.923236	Encodes GT-1, a plant transcription factor that binds to one of the cis-acting elements, BoxII, which resides within the upstream promoter region of light-responsive genes. GT-1 was assumed to act as a molecular switch modulated through Ca(2+)-dependent phosphorylation/dephosphorylation in response to light signals.	5.95896	6.85601	8.99189	8.98902	8.37721	7.18617	15.0285	14.5759	17.1552	14.2127	20.6963	19.9683	17.4657
	Cara016g007510	AT4G33060	0.923204	Cyclophilin-like peptidyl-prolyl cis-trans isomerase family protein;(source:Araport11)	7.54283	7.84025	8.19072	9.50494	8.80925	8.56914	15.6165	15.293	15.6338	13.2793	15.5332	16.3609	13.2917
	Cara004g022920	AT2G15430	0.923173	Non-catalytic subunit of nuclear DNA-dependent RNA polymerases II, IV and V; homologous to budding yeast RPB3 and the E. coli RNA polymerase alpha subunit. A closely related paralog, encoded by At2g15400, can substitute for At2g15430 in the context of Pol V.	14.3184	43.4479	35.5657	36.3508	36.725	33.3318	77.5817	71.2148	78.1451	97.7174	86.2921	98.9577	81.7911
	Cara018g003860	AT5G13520	0.923149	peptidase M1 family protein;(source:Araport11)	6.19776	14.5284	14.072	15.6047	15.1056	12.4132	39.9344	35.8897	34.0746	42.1246	47.2937	33.8225	19.3284
	Cara016g006860	AT4G16970	0.92308	Protein kinase superfamily protein;(source:Araport11)	0.145861	0.0517548	2.41565	2.72338	3.77436	4.75356	5.32148	11.5807	8.05491	10.8085	17.0597	12.1793	10.6541
	Cara014g021250	AT5G08680	0.923075	Encodes the mitochondrial ATP synthase beta-subunit. This subunit is encoded by a multigene family of three members (At5g08670, At5g08680, At5g08690) that shared 98% sequence identity at the amino acid level. The mRNA is cell-to-cell mobile.	0.143643	0.152057	1.10197	1.14666	1.14988	2.09306	5.66337	15.8033	10.7997	10.5297	11.9359	7.14919	10.2854
	Cara001g025930	AT5G58300	0.923023	Atypical LRR-receptor-kinase with polarized localization to lateral pericycle facing wall at the inner PM domain that functions in root cell proliferation.	1.60092	3.20889	3.06653	4.17562	4.16568	2.26191	10.6726	18.1625	16.0171	12.3409	15.0438	16.514	16.5209
	Cara001g015220	AT2G24960	0.922986	Myb/SANT-like DNA-binding domain protein;(source:Araport11)	4.27149	6.96007	5.38512	5.88619	5.26872	6.27949	9.75382	9.90623	10.15	9.03829	11.2585	10.5969	7.99089
	Cara013g021400	AT5G08750	0.922953	RING/FYVE/PHD zinc finger superfamily protein;(source:Araport11)	5.46534	7.2959	8.14685	10.1149	9.90701	9.32606	11.4614	14.5895	16.2092	16.8478	17.6214	13.5093	12.5538
	Cara022g002320	AT1G13450	0.922892	Encodes GT-1, a plant transcription factor that binds to one of the cis-acting elements, BoxII, which resides within the upstream promoter region of light-responsive genes. GT-1 was assumed to act as a molecular switch modulated through Ca(2+)-dependent phosphorylation/dephosphorylation in response to light signals.	4.72955	6.93853	7.99857	8.6892	7.97706	7.25044	14.0626	13.3999	14.6073	13.2861	15.947	17.0392	13.6062
	Cara003g002080	AT1G01610	0.922767	bifunctional sn-glycerol-3-phosphate 2-O-acyltransferase/phosphatase. Involved in cutin assembly and is functionally redundant with GPAT8.	9.32139	5.76445	5.78903	13.0696	7.06112	18.5698	63.4404	94.8056	96.6158	111.396	85.7812	50.363	45.834
	Cara014g003750	AT4G14490	0.922678	Survivin-like protein which acts redundantly with BOR1 in the chromosomal passenger complex (CPC) which is a heterotetrameric regulator of eukaryotic cell division, consisting of an Aurora-type kinase and a scaffold built of INCENP, Borealin and Survivin.	0.634187	0.480343	2.31488	2.49767	2.80519	3.10129	6.51396	8.97518	8.84165	7.0308	8.58814	7.61948	4.77512
	Cara014g029260	AT3G27120	0.922646	Encodes a conserved AAA-ATPase that acts as a negative regulator of meiotic CO formation.	5.93759	5.94182	15.2796	23.7708	30.637	34.898	71.3404	64.487	69.491	66.71	84.8625	79.8576	82.7405
	Cara015g006350	AT5G03290	0.922639	Encodes a catalytic subunit of the mitochondrially-localized NAD+- dependent isocitrate dehydrogenase. The mRNA is cell-to-cell mobile.	0	0.0063845	0.818208	1.01766	1.23321	0.892755	9.33449	7.82988	9.17882	7.41894	9.64949	8.367	11.5202
	Cara020g024710	AT3G11290	0.922585	Myb/SANT-like DNA-binding domain protein;(source:Araport11)	1.44229	3.40766	4.32362	5.30131	5.57528	5.86584	25.3311	21.8434	30.8922	23.7472	23.8078	24.3664	17.5543
	Cara011g013890	AT5G20510	0.922482	Encodes a member of the Alfin1-like family of nuclear-localized PHD (plant homeodomain) domain containing proteins. All AL proteins except AL3 bind to di- or trimethylated histone H3 (H3K4me3/2). Members of this family include: AT5G05610 (AL1), AT3G11200 (AL2), AT3G42790 (AL3), AT5G26210 (AL4), AT5G20510 (AL5), AT2G02470 (AL6), AT1G14510 (AL7).	4.54393	5.23234	7.08852	9.28069	7.63021	5.82759	19.7404	25.0455	25.6823	20.2223	20.1991	20.7982	18.2845
	Cara005g003560	AT3G23580	0.922479	Encodes one of the 3 ribonucleotide reductase (RNR) small subunit genes (RNR2A). Functionally redundant with the ribonucleotide reductase TSO2. mRNA was shown to specifically accumulate during the S-phase of the cell cycle in synchronized tobacco BY2 cells. Critical for cell cycle progression, DNA damage repair and plant development.	6.5761	18.3952	8.45653	9.9891	10.7504	13.5816	32.5023	36.1151	31.1385	54.8529	41.7453	35.6129	24.9518
	Cara014g016870	AT3G51520	0.922437	Encodes a functional acyl-CoA:diacylglycerol acyltransferase with different acyl-CoA substrate preferences and shows higher DAG to TAG conversion rate than AtDGAT1. It increases both C18:2 and C18:3 polyunsaturated fatty acids at the expense of C16:0.	17.7532	3.38438	5.46412	5.17425	2.68849	6.28874	170.132	136.522	161.94	137.826	132.593	107.623	127.722
	Cara005g011320	AT3G23740	0.922224	hypothetical protein;(source:Araport11)	0.0870569	0.0861084	1.52824	2.02036	2.95438	5.5549	7.1174	10.8449	9.16387	10.2813	11.1179	7.51091	11.1215
	Cara021g019800	AT1G26330	0.922134	DNA binding protein;(source:Araport11)	0.0954909	0.207837	1.28531	1.77034	2.69126	4.61276	6.10516	8.20246	7.87714	8.76995	11.1878	10.4611	5.03783
	Cara019g003040	AT5G42470	0.922125	BRCA1-A complex subunit BRE-like protein;(source:Araport11)	9.22169	23.475	22.0273	27.3387	25.3402	22.4376	50.3693	41.5815	48.0039	49.7255	51.075	46.124	44.8942
	Cara007g003890	AT1G15660	0.922122	Encodes a homologue of the human centromeric protein C (CENP-C). CENP-C co-localizes with the 180 bp centromeric regions of chromosomes throughout the cell cycle, but does not completely cover the 180 bp regions.	0.0910785	0.107428	3.48635	3.77869	5.5042	4.11367	7.08274	12.0236	10.0546	10.0789	16.3009	12.1877	8.34222
	Cara017g013940	AT5G46720	0.9221	AIG2-like (avirulence induced gene) family protein;(source:Araport11)	1.36722	2.21475	3.51561	4.688	5.42256	4.98776	12.6933	11.2172	14.4651	12.435	12.3157	11.2738	11.33
	Cara011g002320	AT2G37960	0.921964	myosin-M heavy protein;(source:Araport11)	0.297928	0.103219	1.23075	1.72613	2.16596	3.14891	2.81651	8.0615	5.9311	7.86258	8.78726	8.2688	6.15877
	Cara010g003620	AT4G27060	0.9219	Encodes a novel, plant-specific microtubule-associated protein that regulates the orientation of cortical microtubules and the direction of organ growth. The protein plays a role in control of microtubule dependent anisotropic cell elongation. spr2 mutant rosette leaves, cauline leaves, roots, petioles and petals curl in an anticlockwise direction.	1.12793	3.27811	4.47149	6.25934	7.4164	4.03022	14.0413	15.4292	17.6908	14.9628	16.5721	10.7812	11.7028
	Cara006g028350	AT3G17360	0.921713	PHRAGMOPLAST ORIENTING KINESIN 1 is one of the two Arabidopsis homologs isolated in yeast two-hybrid screen for interaction partners of maize gene TANGLED1 (TAN1). Based on sequence homology in their motor domains, POK1 and POK2 belong to the kinesin-12 class which also includes the well-characterized group of phragmoplast-associated kinesins AtPAKRPs. Both kinesins are composed of an N-terminal …	0.179292	0.106711	1.83962	2.39845	3.02928	3.29234	6.09739	9.43575	8.15965	7.06656	11.0871	11.4898	7.45827
	Cara012g034310	AT5G03110	0.921709	protamine P1 family protein;(source:Araport11)	1.55572	1.0165	0.779284	0.940367	1.24479	1.03554	4.29613	3.5919	6.39448	4.75322	5.47561	5.79802	4.79514
	Cara014g026290	AT2G45120	0.921629	C2H2-type zinc finger transcription factor, involved in pollen and seed development.	2.53824	3.27993	3.98413	3.80332	4.11746	4.45453	9.19998	12.8719	12.1004	13.2557	10.0327	11.1521	7.57302
	Cara011g019910	AT3G57650	0.921469	Encodes an endoplasmic reticulum localized protein with lysophosphatidyl acyltransferase activity.	38.6617	51.1962	35.1534	38.073	33.6201	55.7353	77.2718	102.369	79.3878	92.3474	96.8147	84.2023	58.21
	Cara016g025650	AT4G17895	0.921413	Encodes a ubiquitin-specific protease.	3.22586	3.6437	5.76597	6.9792	8.39963	9.66129	12.3687	18.9966	16.5108	25.8278	20.8713	16.1299	13.8342
	Cara010g005640	AT2G20562	0.921387	Encodes a putative signalling peptide with similarity to TAX1. No known function has been demonstrated yet.	0.034254	0.136888	1.11366	0.438288	0.454795	0.338072	2.96489	6.48472	5.61643	3.6281	5.71795	3.61426	5.21507
	Cara005g001070	AT3G17030	0.92135	Nucleic acid-binding proteins superfamily;(source:Araport11)	0.911772	0.82446	2.6933	2.8277	3.84667	6.4617	7.71248	16.2159	9.0493	14.0295	16.3331	9.61063	9.00874
	Cara003g053370	AT2G29570	0.921318	Functionally interacts with POLH to repair DNA damaged by UVB damage. May be sumoylated.	0.0323798	0.0245698	0.121486	0.0761252	0.28204	0.545816	1.14141	1.25915	0.864991	1.75228	1.63623	1.68995	0.754584
	Cara007g022850	AT1G21560	0.921317	hypothetical protein;(source:Araport11)	1.94124	7.57388	5.69392	5.57278	5.79124	3.89146	10.2749	12.9087	11.8885	12.4895	12.8419	12.4682	9.26252
	Cara004g044800	AT3G10690	0.921273	Encodes a protein that when expressed together with GYRB2 generates an active supercoiling DNA gyrase enzyme that shares similar properties to its bacterial counterpart, including sensitivity to gyrase-specific antibiotics.	10.6949	16.2632	17.8769	19.7321	19.5261	19.7186	36.8367	46.5194	37.2802	49.2634	48.1456	49.5033	24.8169
	Cara017g014660	AT1G08600	0.921263	The Arabidopsis ATRX harbours a N-terminal ADD domain and a C-terminal helicase domain and is devoid of the large central region involved in DAXX interaction in mammals. Arabidopsis ATRX mutant alleles are viable, but with reduced fertility. Their combination with mutants for the H3.3 chaperone HIRA impairs plant survival. ATRX loss affects cellular histone H3.3 pools and modulates the H3.1/H3.3 …	8.39094	8.52828	11.1287	13.2771	12.8618	13.267	24.5335	21.3049	26.1243	21.4398	26.2669	23.8349	19.1772
	Cara001g023840	AT5G59160	0.921196	Encodes the catalytic subunit of a Type 1 phosphoprotein Ser/Thr phosphatase, expressed in roots, shoots and flowers.	23.8468	31.2603	28.1445	31.5371	32.5221	32.939	56.9628	63.025	71.5371	62.5195	68.9648	81.7416	53.3153
	Cara004g056750	AT4G01270	0.92116	RING/U-box superfamily protein;(source:Araport11)	0.00914	0.0608948	1.53854	2.08982	2.71631	2.89032	4.30578	9.885	7.29752	9.39726	12.5643	12.8334	8.93507
	Cara012g034490	AT2G37060	0.921033	nuclear factor Y, subunit B8;(source:Araport11)	0.741581	4.69071	5.38335	5.61999	5.68924	5.99308	14.1344	16.5597	12.9745	21.2706	15.0744	13.8842	12.2833
	Cara001g021330	AT2G28450	0.920999	zinc finger (CCCH-type) family protein;(source:Araport11)	4.30751	5.51002	6.77587	8.57494	8.15212	7.994	20.1083	15.8349	18.7009	19.6477	18.9274	17.8808	12.6405
	Cara018g010460	AT4G20920	0.920928	double-stranded RNA-binding domain (DsRBD)-containing protein;(source:Araport11)	3.48854	4.82485	11.7077	13.0213	10.4082	12.4556	24.7768	27.7248	32.5263	28.6699	36.1216	32.5594	16.595
	Cara009g025110	AT4G27060	0.920895	Encodes a novel, plant-specific microtubule-associated protein that regulates the orientation of cortical microtubules and the direction of organ growth. The protein plays a role in control of microtubule dependent anisotropic cell elongation. spr2 mutant rosette leaves, cauline leaves, roots, petioles and petals curl in an anticlockwise direction.	1.39651	3.88459	4.66778	6.00692	7.27896	4.37805	15.0899	15.899	18.495	15.4645	17.1299	11.2757	11.1357
	Cara011g023060	AT3G57060	0.920842	Similar to mamalian condensin. Mutants have reduced fertility.	0.185871	0.146405	2.57892	3.27132	4.23428	4.07348	5.34221	13.9311	10.5344	11.8766	20.1678	14.8404	9.63855
	Cara012g032520	AT3G52940	0.920704	Encodes a sterol C-14 reductase required for cell division and expansion and is involved in proper organization of the embryo.	1.98372	4.846	5.31427	6.92392	10.3549	8.61766	19.3471	18.3517	21.4433	17.0434	22.1411	17.0855	20.6972
	Cara014g027830	AT3G01410	0.920696	Polynucleotidyl transferase, ribonuclease H-like superfamily protein;(source:Araport11)	3.91114	7.45662	8.83188	9.9938	8.698	9.89521	21.9487	19.414	23.343	17.1647	23.7023	20.3798	20.2657
	Cara001g023300	AT2G39700	0.920594	putative expansin. Naming convention from the Expansin Working Group (Kende et al, 2004. Plant Mol Bio). Involved in the formation of nematode-induced syncytia in roots of Arabidopsis thaliana.	3.45965	2.28037	25.6336	23.6814	44.1253	18.7316	92.8687	92.4451	84.3337	174.24	125.363	97.4167	96.4763
	Cara008g022990	AT1G79910	0.920534	Regulator of Vps4 activity in the MVB pathway protein;(source:Araport11)	0.389369	0.479797	0.963905	1.25522	4.22619	6.37197	12.2391	16.3961	16.6143	17.1171	18.9	18.6113	6.23937
	Cara014g007720	AT3G60830	0.920518	Encodes an actin-related protein required for normal embryogenesis, plant architecture and floral organ abscission. Identified as a subunit shared by BRM-, SYD-, and MINU1/2-associated SWI/SNF chromatin remodeling complexes (PMID:36471048).	9.49434	16.3104	15.5686	16.743	15.1209	12.1272	45.57	31.0025	33.6731	37.0615	44.1483	41.0339	36.0862
	Cara008g024360	AT3G13750	0.920268	beta-galactosidase, glycosyl hydrolase family 35 The mRNA is cell-to-cell mobile.	2.45748	8.47115	13.1149	16.0671	22.7034	6.06331	29.675	43.7458	37.1983	59.2443	70.3816	64.4466	35.7296
	Cara004g002940	AT5G52540	0.92021	keratin-associated protein, putative (DUF819);(source:Araport11)	7.86254	13.4578	15.569	17.0678	17.5362	13.5197	25.7853	31.0953	30.9924	26.3546	37.4629	23.2717	23.4779
	Cara010g002160	AT3G13170	0.920149	Encodes AtSPO11-1, one of the three Arabidopsis homologues of the archaeal DNA topoisomerase VIA subunit (topo VIA). Required for meiotic recombination. AtSPO11-1 and AtSPO11-2 have overlapping functions (i.e. both required for meiotic recombination) whereas AtSPO11-3 functions in DNA replication. AtSPO11-1 accumulates in foci in early G2. At 1 h post-S phase, no foci are observed, but by 3 h a m…	0.00402067	0.00719417	0.306124	0.455106	0.37241	0.480736	2.50513	6.0556	5.4416	2.69412	6.87266	3.79753	4.00949
	Cara002g003300	AT2G16710	0.920143	Iron-sulfur cluster biosynthesis family protein;(source:Araport11)	0	0.05136	0	0.17702	0.335747	0.0799649	1.55462	2.62495	1.89422	1.74824	2.52702	3.25517	2.15788
	Cara019g021480	AT1G77600	0.920105	One of 5 PO76/PDS5 cohesion cofactor orthologs of Arabidopsis.	0.471468	1.05235	2.13321	2.78692	3.1659	4.05419	7.54006	14.6104	8.28343	13.1055	13.9841	9.54237	5.29964
	Cara006g027680	AT3G17030	0.920054	Nucleic acid-binding proteins superfamily;(source:Araport11)	2.55339	1.93972	2.98112	3.48195	4.04883	7.73008	7.91057	13.7173	9.34064	13.9193	15.4062	8.93237	8.72978
	Cara022g004130	AT1G24020	0.920005	MLP-like protein 423;(source:Araport11)	5.36163	30.7779	24.4772	85.5702	46.537	228.002	3974.13	5918.04	3383.74	4676.23	4211.85	2991.86	1879.71
	Cara004g034530	AT3G08020	0.919993	Identified as a specific subunit of MINU1/2-associated SWI/SNF complex, aka MAS complex (PMID: 36189880,(PMID:36471048)	12.9295	12.0442	12.4504	14.3986	12.3384	12.7012	32.7179	27.726	35.4812	34.0354	29.2778	35.2117	30.5319
	Cara012g013900	AT1G23100	0.919929	GroES-like family protein;(source:Araport11)	4.69266	67.446	28.5292	33.7219	32.8081	26.9103	83.6908	143.314	76.8535	144.982	170.695	103.846	85.6145
	Cara021g021990	AT5G62620	0.919821	Encodes a Golgi-localized hydroxyproline-O-galactosyltransferase. Mutants display multiple phenotypes including reduced seed coat mucilage and accelerated leaf senescence.	0.164219	0.720195	1.9987	2.97064	4.90743	5.0563	17.7784	23.3086	21.5807	17.2156	17.0461	16.9764	18.73
	Cara020g026060	AT1G42470	0.919758	Patched family protein;(source:Araport11)	5.96741	15.125	15.7029	14.9811	15.8396	16.9316	69.5595	108.574	78.1291	131.786	108.518	66.2886	36.4181
	Cara002g000750	AT1G54690	0.919752	Encodes HTA3, a histone H2A protein. H2AX is a meiosis-specific isoform of histone H2A. Upon DSB formation, rapid accumulation of phosphorylated H2AX (&#947;-H2AX) occurs around the break site. _x0001_H2AX foci accumulate in early G2. Immunolocalization studies in spread preparations of wild-type meiocytes at G2/early leptotene revealed the accumulation of numerous rather diffuse &#947;-H2AX foci…	6.71621	8.68912	20.1128	22.933	37.344	27.9582	47.4215	88.7145	58.6467	109.467	150.518	84.2228	63.7277
	Cara001g022090	AT3G45740	0.919601	hydrolase family protein / HAD-superfamily protein;(source:Araport11)	2.84189	6.34455	6.4107	6.31623	6.58828	6.50288	10.0363	12.2828	13.1646	12.0182	12.0494	10.3625	11.6314
	Cara018g011330	AT1G30460	0.919541	Encodes AtCPSF30, the 30-KDa subunit of cleavage and polyadenylation specificity factor. AtCPSF30 is a probable processing endonuclease. Nucleus-localized RNA binding protein capable of interacting with itself and with calmodulin. Its RNA-binding activity is inhibited by calmodulin in a calcium-dependent fashion.	8.74086	17.2459	11.7175	12.3952	11.2156	11.5568	34.5192	26.0709	26.7996	33.4752	35.2136	31.4928	20.7941
	Cara008g024210	AT5G56760	0.919519	Encodes a cytosolic serine O-acetyltransferase involved in sulfur assimilation and cysteine biosynthesis. Expressed in the vascular system.	1.47216	1.47919	0.974791	1.56147	1.47651	1.27228	3.85736	4.10389	5.4014	4.45713	4.56268	5.84707	4.49789
	Cara003g052820	AT4G25540	0.919505	encodes a DNA mismatch repair homolog of human MutS gene, MSH6. There are four MutS genes in Arabidopsis, MSH2, MSH3, MSH6, and MSH7, which all act as heterodimers and bind to 51-mer duplexes. MSH2*MSH3 heterodimers bound 'insertion-deletion' DNA with three nucleotides (+AAG) or one nucleotide (+T) looped out much better than they bound DNA with a base/base mispair (T/G).	2.42629	2.21396	2.75632	3.65332	3.61723	5.30641	12.6167	9.7729	10.7425	12.5847	13.4402	8.11076	6.74323
	Cara018g017100	#N/A	0.919502	#N/A	0.191602	0.457615	0.467552	0.633366	0.457864	0.263839	1.73614	1.92693	1.34377	1.34776	1.63642	1.56522	1.36169
	Cara002g001680	AT3G62840	0.919461	Small nuclear ribonucleoprotein family protein;(source:Araport11)	23.6416	67.7834	50.8294	52.0997	49.8526	51.2633	114.756	111.808	93.4454	97.0463	143.047	92.9213	105.913
	Cara002g018980	AT5G22120	0.919448	coiled-coil protein;(source:Araport11)	6.18883	12.2413	7.55463	8.14951	8.75336	10.5125	13.4221	16.097	17.0412	17.9961	17.7206	17.7752	14.1127
	Cara001g021020	AT2G28310	0.919297	trimethylguanosine synthase (DUF707);(source:Araport11)	5.11436	7.77813	9.04849	10.7422	9.86289	10.081	22.0008	22.7535	25.9698	23.6069	21.2855	18.4706	18.0802
	Cara009g024970	AT3G59230	0.919228	RNI-like superfamily protein;(source:Araport11)	6.35866	7.57877	8.17443	7.4683	5.10216	5.95524	17.7653	17.5121	18.229	16.7427	15.7368	14.7416	13.1544
	Cara016g021870	AT4G19350	0.919153	Component of MIS12 complex involved in recruitment of proteins to kinetochore.Embryo lethal.	0.502356	4.2865	6.17391	5.76975	7.0697	6.23902	9.29288	18.5444	12.3321	14.4518	23.7505	16.4184	15.2634
	Cara003g031790	AT2G14050	0.918925	minichromosome maintenance 9;(source:Araport11)	0.31084	0.560375	2.40929	4.00173	5.58744	6.79495	34.85	26.138	26.9478	23.1349	34.0258	31.6135	34.122
	Cara011g038820	AT2G07690	0.918738	Member of the minichromosome maintenance complex, involved in DNA replication initiation. Abundant in proliferating and endocycling tissues. Localized in the nucleus during G1, S and G2 phases of the cell cycle, and are released into the cytoplasmic compartment during mitosis. Binds chromatin.	0.344953	0.656014	7.20208	9.94688	13.8443	18.106	22.4062	61.2009	38.8444	49.3998	61.1168	34.7858	28.4092
	Cara011g011920	AT5G51130	0.918733	S-adenosyl-L-methionine-dependent methyltransferases superfamily protein;(source:Araport11)	5.08781	12.8151	8.21122	9.49715	9.46435	9.34908	26.4558	20.0848	23.6223	23.5522	25.1433	24.8706	18.5556
	Cara019g002700	AT1G11320	0.918636	GDSL esterase/lipase;(source:Araport11)	1.42825	4.37649	2.55719	2.99421	3.0464	3.3413	7.41988	7.80952	10.4367	9.74046	8.17446	7.43951	7.6976
	Cara012g037750	AT2G38370	0.918631	weak chloroplast movement under blue light protein (DUF827);(source:Araport11)	1.02212	3.6407	6.13632	9.27021	12.9036	6.0267	23.3771	22.1338	20.5246	22.2643	23.215	20.8529	20.1116
	Cara004g000560	AT5G17210	0.918488	transmembrane protein, putative (DUF1218);(source:Araport11)	2.13219	6.26848	6.00107	7.47042	9.16919	8.9105	22.4681	20.2937	24.1987	18.8334	21.8895	22.6363	18.697
	Cara013g004450	AT3G02350	0.918431	Encodes a protein with putative galacturonosyltransferase activity. The mRNA is cell-to-cell mobile.	22.8027	21.936	14.7803	19.3502	26.023	24.47	54.5341	67.7217	46.28	59.3017	55.4108	67.953	47.0957
	Cara017g011800	AT4G20050	0.918429	Encodes a polygalacturonase that plays a direct role in degrading the pollen mother cell wall during microspore development.	0.0719768	0.436697	0.549604	0.56487	0.35117	0.254907	2.14443	2.18427	1.84241	1.82332	2.56254	2.20553	2.96441
	Cara007g005020	AT1G52500	0.918421	Encodes one of the splice variants of Arabidopsis thaliana MutM homolog. Encodes a formamidopyrimidine-DNA glycosylase that has abasic lyase activity and is able to nick double- stranded oligonucleotides containing 8-oxo-7,8-dihydroguanine (8-oxoG) in vitro.	3.83744	5.29488	4.70359	6.27262	7.1348	7.42541	17.844	17.8036	20.835	12.9091	21.0037	19.9707	16.5027
	Cara004g003840	AT4G00730	0.918355	Encodes a homeodomain protein of the HD-GLABRA2 group. Involved in the accumulation of anthocyanin and in root development. Loss of function mutants have increased cell wall polysaccharide content.	0.539528	1.69399	1.23866	3.33441	5.9723	16.9178	47.0293	72.6946	81.645	74.2474	69.841	57.2211	22.5771
	Cara007g010450	AT1G73820	0.918221	Protein phosphatase which physically interacts with the RRM1 motif of FCA to antagonize FCA binding with COOLAIR, which is critical for PRC2 enrichment and H3K27me3 deposition.	15.0852	14.3138	11.2221	12.7143	10.3365	11.5416	20.6024	19.2648	17.9164	19.5544	23.4397	17.706	17.5226
	Cara001g017340	AT5G20930	0.918135	Nuclear serine/threonine protein kinase that requires a coiled-coil region for oligomerization and catalytic activity. Required for leaf and flower development and is involved in the regulation of RNA interference. Expression localized to the developing style by stage 13.	3.36936	6.42849	7.80378	9.96765	10.9739	13.4455	24.0475	24.4925	26.6161	22.5623	24.3442	24.7288	23.5151
	Cara019g014300	AT1G35530	0.918075	Encodes FANCM, a highly conserved helicase that functions as a major factor limiting meiotic crossover formation. It is not directly involved in the repair of DNA lesions but suppresses spontaneous somatic homologous recombination via a RecQ helicase (At-RECQ4A)-independent pathway.	0.250755	0.577236	0.906182	1.26838	1.60967	2.67488	4.96397	5.05881	4.82153	4.00369	5.30364	4.17494	4.66147
	Cara016g025930	AT5G46640	0.918066	AT hook motif DNA-binding family protein;(source:Araport11)	4.39061	11.4138	8.75294	11.1275	10.3853	10.2919	23.3449	22.2676	19.9075	24.6823	20.9572	20.2377	19.6139
	Cara019g007960	AT4G08550	0.918066	electron carrier/ protein disulfide oxidoreductase;(source:Araport11)	3.41171	12.8358	16.9297	20.9787	22.9943	23.3852	61.7802	69.2515	74.0648	65.1516	64.6579	65.0636	37.6256
	Cara012g015670	AT3G57060	0.918043	Similar to mamalian condensin. Mutants have reduced fertility.	0.187114	0.12945	2.79701	3.42579	4.02993	3.81092	5.65042	14.1019	10.1624	11.6809	20.6991	15.3255	9.68648
	Cara019g026400	AT4G24630	0.917949	DHHC-type zinc finger family protein;(source:Araport11)	10.5722	16.2315	14.885	14.4879	14.0649	15.7907	22.4668	21.771	25.6182	25.8175	25.6366	27.051	19.8207
	Cara014g027920	AT3G48030	0.917826	Mitochondria localized, hypoxia induced gene similar to rice HIGD.	23.5293	36.1998	26.8109	27.8341	28.1392	31.9703	52.3946	54.3638	44.9329	52.1307	74.5502	41.7961	52.2834
	Cara011g018510	AT2G41945	0.917661	Encodes a novel protein found only in plants. RED1 has two isoforms RED1.1 and RED1.2. It is localized to the nucleus. Loss of function mutants are embryo lethal but can be rescued before desiccation by embryo culture.	1.82254	8.71548	5.6494	7.01929	5.59335	6.20858	12.7986	21.677	20.2125	16.8988	23.6786	12.9882	12.1903
	Cara007g018080	AT1G17840	0.917655	Encodes a plasma membrane-localized ATP-binding cassette transporter, that is required for cutin transport to the extracellular matrix. The mRNA is cell-to-cell mobile.	15.7299	34.1763	10.2365	9.13226	4.00681	4.89606	127.692	141.984	116.057	170.357	141.105	143.027	44.268
	Cara011g007680	#N/A	0.917622	#N/A	0.440456	2.35074	0.468068	0.423676	0.233637	0.692908	6.83537	15.7394	13.3218	10.8266	20.6501	16.6444	5.09084
	Cara015g002720	AT5G46640	0.917622	AT hook motif DNA-binding family protein;(source:Araport11)	6.26628	12.9909	10.2863	12.0863	11.7782	11.5229	23.8068	22.6436	20.5869	25.6986	21.6055	20.7141	20.4536
	Cara003g000150	AT2G46700	0.917547	CDPK-related kinase 3;(source:Araport11)	10.5941	12.3224	12.8772	14.441	12.9954	14.2596	36.7497	30.6236	29.3235	35.0493	31.0366	30.289	22.6822
	Cara015g006730	AT3G03590	0.917506	SWIB/MDM2 domain superfamily protein;(source:Araport11)	2.03712	3.37175	10.9899	14.4773	15.1568	7.49947	38.4216	110.853	60.4882	98.5844	129.989	53.6918	40.4504
	Cara010g000720	AT1G79160	0.917447	filamentous hemagglutinin transporter;(source:Araport11)	12.5967	21.5165	12.1407	11.9003	10.9454	13.5101	28.7154	36.3949	50.5506	36.2305	54.7778	46.0695	28.5812
	Cara001g002210	AT3G13670	0.917433	MUT9-like protein kinase. Contributes to phosphorylation of photoexcited CRY2. Interaction with CRY2 occurs via the non catalytic PPKC domain.MLK4 phosphorylates the conserved H2A serine 95 residue. Synthetic mutants that cannot phosphorylate H2AS95 fail to complement the late flowering phenotype suggesting that MLK4 promotes long day flowering via phosphorylation.MLK4 is required for H2A295 phos…	31.5382	32.1168	33.4178	36.183	35.0142	36.0962	55.4469	52.8716	65.8031	54.0819	58.705	62.2743	50.5665
	Cara004g011150	AT2G25100	0.917403	Polynucleotidyl transferase, ribonuclease H-like superfamily protein;(source:Araport11)	5.1383	10.6088	8.95565	12.3607	13.3322	12.6437	29.8361	24.0807	27.7069	21.7615	37.1896	29.2538	28.1442
	Cara004g002400	AT5G52910	0.917379	homolog of Drosophila timeless	0.278885	0.212356	3.27343	4.83126	7.00566	11.7928	11.144	26.6195	18.914	24.4215	35.1467	23.9684	13.8857
	Cara004g006640	AT5G05330	0.917243	Encodes a protein with a putative HMG-box domain. The high-mobility group (HMG) proteins are chromatin-associated proteins that act as architectural factors in various nucleoprotein structures, which regulate DNA-dependent processes such as transcription and recombination. Expression of this gene was not detected according to Grasser et al. (J. Mol. Biol. 2006:358, 654-664).	0	0	1.21436	0.997947	1.3518	6.4497	14.9506	19.9134	11.4681	10.4034	19.9176	15.4662	15.4203
	Cara013g026160	AT3G02400	0.917144	Contains a single exon and encodes a ~66-kD protein with a Forkhead- Associated domain. Binds the promoter of PEX11b and expression is correlated with negative regulation of PEX11b.	0.540614	0.649019	2.38958	2.69449	2.99056	3.128	6.54791	8.55345	8.2118	6.51786	8.29212	7.28935	4.7044
	Cara020g015320	AT5G57020	0.917143	Arabidopsis thaliana myristoyl-CoA:protein N-myristoyltransferase.	11.5052	19.0294	14.8009	14.9341	12.578	9.22076	24.6701	25.723	27.5109	28.6375	27.7021	27.8601	29.5401
	Cara009g008100	AT3G57000	0.917097	nucleolar essential protein-like protein;(source:Araport11)	0.778958	6.96885	4.44383	5.87033	6.35022	4.71606	14.955	13.4558	14.786	17.087	14.0366	13.056	13.8226
	Cara003g037590	AT2G20990	0.917024	Encodes a protein specifically localized to the ER-PM boundary with similarity to synaptotagmins, a class of membrane trafficking proteins. SYT1 is expressed in all tissues. Loss of function mutations show hypersensitivity to NaCl and electrolyte leakage from the plasma membrane. SYT1 also affects calcium dependent freezing tolerance and mechanical stress response. Regulates endocytosis endosome …	20.4767	28.7168	41.6379	42.0021	38.5181	40.2369	111.48	99.8909	122.512	90.0335	111.016	118.101	87.2003
	Cara009g017950	AT1G11120	0.916893	CTTNBP 2 amino-terminal-like protein;(source:Araport11)	1.59911	0.501133	3.4405	6.123	6.90725	3.24071	24.4136	19.2645	15.7901	18.3012	32.1127	14.6176	23.0507
	Cara002g013610	AT3G45740	0.916793	hydrolase family protein / HAD-superfamily protein;(source:Araport11)	1.98133	5.53917	4.02276	4.27934	4.42279	3.98266	10.1273	11.2839	11.5393	11.0627	10.4052	9.69196	12.6287
	Cara011g013080	AT2G19600	0.916732	member of Putative potassium proton antiporter family	0.328007	0.619725	1.14208	1.26641	1.73451	1.90489	12.3843	12.8233	15.1025	9.58196	12.1941	12.0948	7.26305
	Cara008g002200	AT5G62470	0.91664	Encodes a R2R3 type Myb transcription factor whose expression is strongly induced by abscisic acid. Mediates abscisic acid signaling during drought stress response. Promotes seed fatty acid accumulation.	5.69796	10.3673	6.41471	6.35211	3.1383	9.41697	124.023	228.481	194.633	300.296	394.305	393.872	123.306
	Cara007g026440	AT1G18890	0.916623	encodes a calcium-dependent protein kinase whose gene expression is induced by dehydration and high salt. Kinase activity could not be detected in vitro.	13.2851	8.3829	17.0569	18.4944	16.5216	11.994	37.9439	42.4367	45.0685	49.1423	56.0443	59.5649	24.3305
	Cara019g008730	AT4G09060	0.91651	hypothetical protein;(source:Araport11)	2.85224	7.88508	7.88707	6.64811	6.73408	7.97222	15.6391	18.5529	19.0956	13.582	21.1911	20.3333	13.7255
	Cara002g004160	AT4G02220	0.916507	zinc finger (MYND type) family protein / programmed cell death 2 C-terminal domain-containing protein;(source:Araport11)	10.296	13.7773	8.9026	9.57468	9.64645	10.8309	32.1294	24.1756	24.4407	27.9683	28.6325	23.9716	19.4843
	Cara003g049930	AT2G40550	0.916461	Encodes a nuclear localized target of E2Fa-DPa, transcription factors controlling cell cycle progression. Required for sister chromatid cohesion and DNA repair.	4.70773	6.10086	13.6114	18.9673	24.7962	36.6784	41.7796	79.7667	58.7584	79.6494	89.7999	47.0411	42.4487
	Cara003g039590	AT5G45920	0.916442	Guard-cell-enriched GDSL Lipase family member.	0.0301138	0.116331	0.00673773	0.590492	0.891217	3.58415	100.696	93.4485	76.3657	63.8906	92.9585	58.414	41.5029
	Cara014g014900	AT5G10480	0.916328	Protein tyrosine phosphatase-like involved in cell division and differentiation. Interacts with CDKA;1 only in its phosphorylated form, preventing dephosphorylation. Overexpression slowed down cell division in suspension cell cultures at the G2-to-M transition and early mitosis and inhibited Arabidopsis seedling growth. Localized in the cytoplasm of dividing cells but moved into the nucleus upon …	30.1578	19.8822	12.949	12.9855	16.0164	12.0971	37.7007	62.8292	58.8525	63.3356	52.504	64.8928	54.0952
	Cara017g012020	AT5G44730	0.916187	Haloacid dehalogenase-like hydrolase (HAD) superfamily protein;(source:Araport11)	1.23741	17.0316	21.1298	52.5169	72.7358	51.5746	149.845	128.943	150.622	208.899	194.023	159.275	217.921
	Cara003g054600	AT4G00990	0.916063	jJumonji-domain-containing H3K9 histone demethylase. Loss of function mutants are susceptible to bacterial infection and early flowering.	3.66092	6.55294	7.04829	8.88928	8.52676	6.87303	27.0798	30.5133	32.3005	27.8063	28.5523	33.0402	15.6247
	Cara011g031090	AT2G40935	0.916045	PLAC8 family protein;(source:Araport11)	7.75588	5.99892	6.897	7.3309	6.64948	7.45051	18.2206	13.2804	14.2343	13.7684	17.0031	14.5089	14.6583
	Cara016g028810	AT5G25170	0.916034	PPPDE putative thiol peptidase family protein;(source:Araport11)	6.44679	12.1357	8.986	11.7321	12.7304	13.5638	28.4896	37.2227	45.2258	34.254	33.9207	27.6482	31.6956
	Cara007g008370	AT3G18520	0.916013	Encodes a protein with similarity to histone deacetylases. The histone deacetylase domain of HDA15 (HDA15HD) assembles as tetrameric forms with each monomer composed of 12 alpha-helices and 9 beta-sheets (DOI: 10.1104/pp.20.00604).Plants expressing RNAi directed against this gene show a moderate resistance to agrobacterium-mediated root transformation. Class II RPD3-like family HDAC member which …	11.237	18.4597	15.4803	19.0016	18.0895	18.3674	67.7455	46.0332	53.2942	53.49	57.2396	58.5202	53.774
	Cara007g002040	AT2G19480	0.915981	This gene is predicted to encode a nucleosome assembly protein. Plant lines expressing an RNAi construct directed against this gene show a reduction in agrobacterium-mediated root transformation. The mRNA is cell-to-cell mobile. Plants mutated in three ubiquitously expressed NAP1 genes (NAP1;1~NAP1;3) and organ-specifically expressed NAP1;4 gene show hypersensitivity to genotoxic stresses includi…	13.161	22.6698	28.2985	29.5282	28.9948	25.2106	51.4951	43.1295	44.8554	49.4027	55.1095	52.2335	50.7401
	Cara003g030960	AT5G09810	0.915971	Member of Actin gene family.Mutants are defective in germination and root growth. The mRNA is cell-to-cell mobile.	0.929773	0.732633	1.52283	1.61608	0.861458	1.17233	14.7778	15.0062	18.5736	19.1115	16.1954	21.7702	7.65787
	Cara010g005670	AT3G15150	0.915957	Encodes a SUMO E3 ligase that regulates endocycle onset and meristem maintenance.	2.30195	2.8991	3.80141	4.12805	4.36963	4.99559	10.8405	11.9168	7.78671	9.59908	13.8481	7.74089	11.9725
	Cara016g003260	AT1G63470	0.915908	AT hook motif DNA-binding family protein;(source:Araport11)	4.2497	13.7048	9.41257	12.6236	12.6299	11.7552	46.8276	37.1671	43.3837	48.977	43.2178	50.8043	53.5631
	Cara010g020790	AT3G57000	0.915887	nucleolar essential protein-like protein;(source:Araport11)	1.09023	8.23423	4.89057	6.10561	6.79448	5.92255	17.5411	16.1517	16.3394	20.1119	15.8313	14.6571	14.8396
	Cara004g001770	AT4G00990	0.915821	jJumonji-domain-containing H3K9 histone demethylase. Loss of function mutants are susceptible to bacterial infection and early flowering.	3.23756	6.51947	7.09915	9.08831	8.98758	7.03146	30.4029	32.338	35.5361	29.5827	31.2979	36.1286	17.3106
	Cara003g036330	AT4G39120	0.915738	Encodes a chloroplast-localized member of the myo-inositol monophosphatase family, IMPL2 (myo-Inositol monophosphatase like 2) that seems to have multiple enzymatic activities. It contributes to histidine biosynthesis based on it histidinol-phosphate phosphatase activity. In addition, the protein can act as an inositol monophosphatase and an L-galactose-1-phosphate phosphatase in vitro.	0.644384	1.93211	1.71635	2.16088	2.60114	3.24088	6.32441	6.26094	6.60302	6.31197	6.15558	7.49075	6.32955
	Cara003g052730	AT5G52220	0.915618	chromosome transmission fidelity-like protein;(source:Araport11)	0.269655	0.091595	2.64299	3.12382	4.2166	8.57227	12.1882	19.5538	15.4087	15.0965	27.1662	11.0132	20.1531
	Cara002g010240	AT3G25500	0.915476	Poly-L-proline-containing (PLP) protein that form part of the signal-transduction cascade that leads to rearrangement of the actin cytoskeleton. AFH1 is a nonprocessive formin that moves from the barbered end to the side of an actin filament after the nucleation event.	2.08765	3.03023	5.74312	11.0357	11.7004	6.89047	51.8848	40.7794	60.1329	50.2418	46.7481	56.083	35.2153
	Cara003g000820	AT3G61680	0.915474	PLIP1 encodes a plastid localized phospholipase A1 involved in seed oil biosynthesis.	0.0583972	0.0304822	0.208463	0.264639	0.193822	0.340501	1.49215	1.18653	1.41656	1.05818	1.75435	1.94852	1.32157
	Cara003g003840	AT3G12340	0.915466	FKBP-like peptidyl-prolyl cis-trans isomerase family protein;(source:Araport11)	0.971733	1.86289	3.31575	4.12936	5.22613	6.54282	11.5622	14.3491	10.9173	10.6538	13.862	12.5315	8.40657
	Cara013g014380	AT4G39330	0.915454	Member of a family of cinnamyl alcohol dehydrogenases (CAD) that normally catalyze the last steps of monolignol biosynthesis however the catalytic activity for this putative CAD has not been demonstrated. Expressed predominantly in lignified tissues.	7.98119	8.39803	9.98113	15.3647	15.9575	14.1564	31.811	29.7484	25.9957	27.8308	31.9919	31.6666	33.3044
	Cara003g053890	AT5G52910	0.91531	homolog of Drosophila timeless	0.374639	0.257893	4.35997	6.97113	9.63266	15.0763	15.0878	35.7502	25.3913	32.6427	44.8393	31.9235	16.8438
	Cara003g025910	AT1G54250	0.915131	One of two highly similar proteins that can serve as non-catalytic subunits of Nuclear RNA polymerases II and V; homologous to budding yeast RPB8. Probably redundant with At3g59600.	11.1816	38.7744	22.4095	24.3859	26.6163	31.7256	52.8438	62.7929	45.9502	57.657	66.0939	49.7413	47.7246
	Cara012g028890	AT5G51200	0.915093	Originally identified as EDS4, enhanced disease sensitive phenotype and subsequently cloned and identified as NUCLEOPORIN205. Affects circadian clock and downstream genes including those involved in defense response.	6.31042	10.2191	8.49661	10.814	11.6729	12.2329	22.0338	20.4627	18.5133	23.5893	22.0148	22.7478	15.2345
	Cara012g002530	AT5G07610	0.915087	F-box family protein;(source:Araport11)	2.05654	4.68014	2.82855	3.454	3.06227	2.53207	7.2711	9.00671	10.4872	13.071	9.07364	8.0621	7.44349
	Cara006g020260	AT1G04730	0.915009	Necessary for sister chromatid cohesion. Acts in synergy with ETG1.	0.392274	0.195413	2.07392	3.44016	4.69827	5.95463	26.6611	21.3666	20.6961	16.0081	26.7036	24.1732	24.8291
	Cara007g011180	AT5G63460	0.914889	Enhances ABA response and plant drought tolerance by modulating the stability and localization of c2-domain ABA-related proteins.LOT1 regulates plant tolerance to drought stress by affecting ABA signaling through regulating the stability and dynamic localization of CAR9 (PMID:31102784).	14.5803	29.6645	21.2675	23.2122	20.6927	22.2356	64.0126	56.4257	54.1019	49.2208	64.5206	66.6929	44.1255
	Cara003g004980	AT5G02270	0.914816	member of NAP subfamily	8.10649	11.5108	9.13411	10.0048	9.64768	9.97598	15.5702	17.9861	19.1088	20.4994	17.7685	13.1078	15.75
	Cara001g016480	AT3G03740	0.914799	Encodes a member of the MATH-BTB domain proteins (BPMs) that directly interact with and target for proteasomal degradation the class I homeobox-leucine zipper (HD-ZIP) transcription factor ATHB6. Known members include AT5G19000 (BPM1), AT3G06190 (BPM2), AT2G39760 (BPM3), AT3G03740 (BPM4), AT5G21010 (BPM5) and AT3G43700 (BPM6).	12.8351	20.7392	15.8166	16.8788	16.1662	15.5024	24.8711	23.9341	25.2286	25.7624	26.8435	25.8676	21.7983
	Cara011g007070	AT2G36200	0.914787	P-loop containing nucleoside triphosphate hydrolases superfamily protein;(source:Araport11)	0.192803	1.57685	5.40827	6.69242	9.06792	8.31684	10.4042	26.2373	20.9019	23.59	37.862	29.8727	17.4347
	Cara018g000930	AT1G21740	0.914761	DUF630 family protein, putative (DUF630 and DUF632);(source:Araport11)	0.0665553	0.1644	0.399258	1.76308	1.56768	1.07835	10.1778	11.4405	14.2717	11.0475	9.70492	13.8907	11.2483
	Cara018g002650	AT4G22140	0.914759	Encoding a chromatin remodeling factor that regulates flowering time.	9.9163	24.0307	23.6684	28.8946	25.8093	23.2666	49.8927	74.8087	61.4001	55.576	61.3014	68.6703	48.0276
	Cara007g005730	AT1G16010	0.914442	Transmembrane magnesium transporter. One of nine family members.	5.89063	5.84579	5.83505	6.02416	5.05034	4.61635	8.57881	7.00602	9.08125	10.16	10.6324	8.95254	7.43901
	Cara005g009220	AT5G55160	0.914414	Encodes a small ubiquitin-like modifier (SUMO) polypeptide that becomes covalently attached to various intracellular protein targets, much like ubiquitination, leading to post-translational modification of those targets. SUMO2 can form SUMO chains through lysine residue 10 during in vitro assays.	0	0	0	0	0	0.0623013	1.80981	3.45817	4.94052	7.53305	7.90092	2.58861	2.73093
	Cara020g019430	AT1G71760	0.914395	hypothetical protein;(source:Araport11)	0	0.0563842	0.703614	1.23708	1.33095	1.35299	3.0558	6.02675	5.11819	4.277	8.87354	7.74508	6.693
	Cara022g023830	AT5G23390	0.914366	polygalacturonase inhibitor (DUF639);(source:Araport11)	0.0901057	0.458853	0.416338	0.421839	0.365324	0.862602	9.61164	7.36138	10.3743	9.3034	7.44895	8.43095	5.42312
	Cara002g002240	AT4G02120	0.91426	Cytidine triphosphate synthase.	2.85225	10.489	8.05593	10.7375	11.7874	13.3802	32.2644	32.5658	29.799	35.5391	30.9149	26.8523	18.0122
	Cara016g005640	#N/A	0.914202	#N/A	1.22194	0.828257	0.967292	1.04211	0.911993	1.09043	2.72788	2.36924	3.07763	3.01947	2.66145	3.28747	3.1405
	Cara002g006820	AT3G54650	0.914161	F- box protein involved in regulation of cell cycle genes.	0.282975	0.418521	9.31488	13.1316	18.0257	32.3934	45.0376	60.4956	59.1991	53.025	83.3237	58.7426	80.9922
	Cara014g030760	AT3G13170	0.914131	Encodes AtSPO11-1, one of the three Arabidopsis homologues of the archaeal DNA topoisomerase VIA subunit (topo VIA). Required for meiotic recombination. AtSPO11-1 and AtSPO11-2 have overlapping functions (i.e. both required for meiotic recombination) whereas AtSPO11-3 functions in DNA replication. AtSPO11-1 accumulates in foci in early G2. At 1 h post-S phase, no foci are observed, but by 3 h a m…	0.0364527	0.0101833	0.401515	0.337235	0.417592	0.690624	1.82109	5.52688	4.62815	2.63404	6.98483	3.58967	4.28387
	Cara013g012420	AT5G66005	0.913614	Expressed protein;(source:Araport11)	3.78882	5.5967	2.71585	5.14451	6.50811	6.0032	20.8424	15.949	13.3919	15.0083	20.2336	19.4161	14.018
	Cara004g030380	AT5G47030	0.9136	Encodes the mitochondrial ATP synthase subunit delta.	18.2904	37.652	43.3406	49.0711	47.6441	37.1772	91.1023	115.338	110.803	90.6438	112.712	77.5406	68.5716
	Cara019g003050	AT5G23860	0.913587	beta-tubulin, preferentially expressed in endodermal and phloem cells of primary roots and in the vascular tissues of leaves, stems, and flowers. The mRNA is cell-to-cell mobile.	4.11009	12.7801	11.4115	14.2322	26.7938	19.3681	46.276	43.3124	46.6163	53.9448	52.3735	35.2652	55.5815
	Cara012g013860	AT5G05130	0.913492	DNA/RNA helicase protein;(source:Araport11)	0.134926	0.370403	0.773171	1.22849	1.21464	1.13033	7.93675	7.61766	10.2973	5.48646	8.50156	8.74006	7.27975
	Cara022g014790	AT5G60160	0.913459	Vacuolar aspartyl aminopeptidase which also functions as a molecular chaperone.	15.3802	28.5079	30.0982	33.4287	32.3164	29.9381	50.022	48.384	46.4541	49.1928	56.268	49.154	41.048
	Cara003g000710	AT3G61740	0.913348	Encodes SET domain containing protein that acts redundantly with ATX4/5 to regulate histone H3-K4 methylation. Involved in bolting/flowering time together with ATX1 and ATX4.	8.19387	7.27038	8.12944	8.22713	7.292	6.85634	10.9697	13.4659	10.868	12.3408	11.4276	10.1859	11.072
	Cara012g030470	AT3G54750	0.913338	downstream neighbor of Son;(source:Araport11)	7.03185	14.7833	16.241	19.8696	19.0578	20.3631	38.3991	41.1264	37.3797	35.253	38.0511	36.3403	29.7483
	Cara022g017290	AT3G13020	0.913298	hAT transposon superfamily protein;(source:Araport11)	0.0251518	0.0229887	0.0543908	0.0569251	0.0395762	0.106662	0.845358	0.565207	0.911228	0.814415	1.42879	1.3816	0.628078
	Cara004g054930	AT2G45640	0.913241	Involved in the regulation of salt stress. Expression of AtSAP18 is induced by NaCl, cold, drought, ABA, and ethylene treatment. AtSAP18 and HDA19 associate with ERF3 and ERF4 both in vitro and in vivo.	28.0198	73.5834	45.5924	45.0023	43.455	46.9137	127.069	107.146	135.525	125.104	134.816	98.0639	86.0011
	Cara012g002190	AT5G07610	0.913236	F-box family protein;(source:Araport11)	2.49381	4.85535	6.05053	6.87694	6.30093	4.92512	19.2382	18.9854	20.2801	18.7478	16.594	15.0678	12.7019
	Cara003g015050	AT5G11470	0.913117	SG1 is a Bromo-Adjacent Homology (BAH) domain containing protein involved in CHG methylation within genebodies. Loss of function results in pleiotrophic developmental effects that increase after 4 generations.	0	0.00707283	0.776137	1.43939	1.38918	1.45914	12.8765	11.6895	16.2085	10.8442	13.4867	12.1752	16.7909
	Cara006g026910	AT5G49110	0.913086	fanconi anemia group I-like protein;(source:Araport11)	0.101785	0.0672749	0.615072	0.863902	1.26923	2.65317	2.6874	4.09271	3.20111	3.69691	4.58658	3.2845	3.43731
	Cara008g023950	AT3G16370	0.913085	GDSL-motif esterase/acyltransferase/lipase. Enzyme group with broad substrate specificity that may catalyze acyltransfer or hydrolase reactions with lipid and non-lipid substrates. The mRNA is cell-to-cell mobile.	3.26336	5.3184	0.753143	0.618297	0.357107	1.52632	24.9813	25.7302	47.5899	38.2374	33.3954	38.6373	21.9522
	Cara011g038600	AT5G19780	0.912886	Encodes an isoform of alpha tubulin. Closely related to adjacent gene TUA3 suggesting recent duplication. The mRNA is cell-to-cell mobile.	10.9025	9.89918	12.9031	18.8458	20.1106	10.2833	27.1795	49.6237	42.0899	34.292	50.3616	28.6112	41.4232
	Cara011g037740	AT4G35600	0.912786	Encodes a receptor-like cytoplasmic kinase that acts as a spatial inhibitor of cell separation. Analysis of the cDNA previously described in Meiners et al., 1991 revealed mistakes in the predicted open reading frame. The mRNA is cell-to-cell mobile.	7.82887	9.88136	10.549	10.374	9.73194	8.65204	13.6534	13.15	12.4205	14.927	14.3379	14.7361	12.4292
	Cara002g009220	AT3G07220	0.912691	Forkhead domain protein that is a subunit of ISWI chromatin remodeling complex.Interacts with histones and regulates the expression of genes involved in stamen filament elongation.	11.537	14.9742	14.0795	14.0993	13.235	13.8536	20.8488	17.981	19.822	20.028	25.195	23.5527	18.5448
	Cara002g004000	AT5G49300	0.91259	Encodes a member of the GATA factor family of zinc finger transcription factors.	3.10932	16.6358	11.0384	18.0666	22.1466	21.6146	77.6292	71.6204	77.7204	74.5494	73.0767	60.2332	93.8807
	Cara009g018180	AT4G28250	0.91257	putative beta-expansin/allergen protein. Naming convention from the Expansin Working Group (Kende et al, 2004. Plant Mol Bio). Involved in the formation of nematode-induced syncytia in roots of Arabidopsis thaliana.	0.0591529	0.0700489	3.53647	1.31736	2.11855	1.53701	7.90884	26.5463	12.2229	22.0217	24.1424	20.1319	8.59936
	Cara009g013490	AT2G32590	0.912561	condensin complex subunit;(source:Araport11)	0.0247651	0.567706	2.49737	3.18034	3.95172	3.33084	5.55897	11.6185	8.14866	10.2474	16.8979	13.9932	7.79522
	Cara002g029400	AT3G20810	0.912509	JMJD5 encodes a protein which contains a jumonji-C (jmjC) domain. jmjd5 mutant plants have a short-period circadian phenotype. JMJD5 has histone demethylase activity and interacts with EFM to repress FT.	1.77159	3.24726	1.86552	1.95949	2.03205	2.47058	4.83762	4.36918	4.95767	4.7866	5.1716	5.90754	4.81086
	Cara020g017020	#N/A	0.912492	#N/A	2.20034	8.99344	7.25996	5.55149	5.41725	10.0772	25.7538	33.1065	31.335	49.5188	39.9011	48.8693	19.4802
	Cara003g026690	AT2G44580	0.912474	zinc ion binding protein;(source:Araport11)	0.16074	0.170994	1.09666	1.42748	2.10025	3.51234	3.32673	5.9788	4.53437	5.77847	6.46454	4.37225	4.84377
	Cara016g003100	AT1G63640	0.91244	P-loop nucleoside triphosphate hydrolases superfamily protein with CH (Calponin Homology) domain-containing protein;(source:Araport11)	1.16999	3.3407	5.94777	6.66028	8.29903	9.95457	12.6011	15.4893	19.2544	15.6678	19.4766	16.0797	16.3181
	Cara017g008800	AT4G20910	0.912419	Encodes an enhancer of hua1 and hua2 tha acts to specify reproductive organ identities and to repress A gene function. HEN1 also shares AG's non-homeotic function in controlling floral determinacy. Mutants display corymb-like inflorescences. HEN1 is a methyltransferase that methylates miRNAs and siRNAs on the ribose of the last nucleotide. The 3'-end methylation probably protects the 3' ends of t…	4.05715	6.41494	11.3303	12.966	11.5508	11.6111	28.693	27.747	30.5982	27.6006	34.9027	31.5932	15.2864
	Cara005g005810	AT5G43530	0.91238	Helicase protein with RING/U-box domain-containing protein;(source:Araport11)	0.132695	0.175735	3.28562	4.56558	5.11847	6.22811	7.93384	28.1567	18.0825	29.7356	39.7351	22.1347	11.7524
	Cara004g057390	AT3G61680	0.912324	PLIP1 encodes a plastid localized phospholipase A1 involved in seed oil biosynthesis.	0.0790042	0.161092	0.379476	0.541539	0.418548	0.733413	6.00903	5.34503	4.52756	5.27966	8.72768	9.87528	5.0365
	Cara008g000600	AT3G47940	0.912199	DNAJ heat shock family protein;(source:Araport11)	2.49509	2.46303	2.31477	2.77365	3.17991	3.30515	6.98761	7.27781	9.38001	8.08016	6.98588	8.16587	5.64529
	Cara011g022940	AT2G41350	0.912198	Encodes AUG1, likely to be in an augmin-like complex with AUG3.	5.05895	9.63927	14.4207	17.3961	19.1127	17.255	37.5525	43.7963	43.5681	36.1449	40.1805	35.6581	27.7988
	Cara016g006790	AT4G17540	0.912175	dynamin;(source:Araport11)	3.1672	4.75715	4.75857	5.60912	5.3853	5.09118	12.2835	8.87923	10.944	11.6539	13.858	8.902	13.177
	Cara003g051330	AT5G61460	0.912144	Encodes SMC6B (STRUCTURAL MAINTENANCE OF CHROMOSOMES 6B), a component of the SMC5/6 complex. SMC5/6 complex promotes sister chromatid alignment and homologous recombination after DNA damage.	3.73875	4.33534	10.2706	12.4002	12.9966	13.8095	34.3334	31.8407	34.0391	27.7646	36.1771	34.6655	21.0699
	Cara005g005310	AT1G04230	0.912138	rRNA-processing EFG1-like protein (DUF2361);(source:Araport11)	5.25322	8.43432	6.20269	6.42503	6.06137	4.80258	14.1008	14.0929	14.6625	15.1403	13.7941	17.8752	12.9368
	Cara003g027990	AT2G45000	0.912016	Encodes a nucleoporin, a component of the nuclear pore complex, that appears to be a major negative regulator of auxin signalling. Loss of function mutants are embryo lethal.	12.1645	17.2919	12.6245	14.9411	13.127	11.8694	32.585	27.9112	35.3921	37.0127	36.6771	45.524	29.0118
	Cara012g026020	AT5G56740	0.911966	Encodes an enzyme with histone acetyltransferase activity. Histone H4 is the primary substrate for the enzyme. Prior acetylation of lysine 12 of histone H4 reduces radioactive acetylation by HAG2. HAG2 acetylates histone H4 lysine 12.	13.7436	19.76	20.1843	22.0687	22.1439	26.9652	46.1478	42.9761	45.0944	58.3014	43.5103	38.4686	43.5836
	Cara005g001770	AT3G16730	0.91191	condensin-2 complex subunit H2-like protein;(source:Araport11)	0.179841	0.172066	2.25295	2.99013	4.04699	4.86706	5.63583	12.3805	9.5196	9.58318	16.06	13.5155	12.3146
	Cara013g014800	AT5G10480	0.911805	Protein tyrosine phosphatase-like involved in cell division and differentiation. Interacts with CDKA;1 only in its phosphorylated form, preventing dephosphorylation. Overexpression slowed down cell division in suspension cell cultures at the G2-to-M transition and early mitosis and inhibited Arabidopsis seedling growth. Localized in the cytoplasm of dividing cells but moved into the nucleus upon …	30.7901	19.5543	12.2585	12.4235	14.9511	8.68059	33.7832	55.0079	53.2169	58.6714	51.2576	61.2738	50.5167
	Cara010g026480	AT1G06590	0.911585	anaphase-promoting complex subunit;(source:Araport11)	0.933068	2.55278	2.6473	2.99083	3.30755	4.06808	7.7828	7.10908	6.88219	7.14039	7.37328	5.78149	5.83648
	Cara005g013300	AT4G31200	0.911584	RNA-binding splicing factor; part of SWAP1-SFPS-RRC1 splicing factor complex modulates pre-mRNA splicing to promote photomorphogenesis.	5.67042	10.3639	8.08382	8.50618	8.59863	8.54313	13.1531	13.9688	17.4643	17.4861	18.2691	19	12.2618
	Cara020g026390	AT2G33620	0.911544	AT hook motif DNA-binding family protein;(source:Araport11)	6.75113	12.711	12.5714	16.1238	14.4703	11.6623	46.2085	37.3172	41.4607	43.4124	39.4637	41.9646	49.1575
	Cara021g022670	AT1G24020	0.91151	MLP-like protein 423;(source:Araport11)	0.351243	5.61241	7.54593	25.2067	11.7399	32.2399	665.902	896.755	320.304	944.117	677.217	468.42	579.082
	Cara003g013720	AT3G10690	0.911486	Encodes a protein that when expressed together with GYRB2 generates an active supercoiling DNA gyrase enzyme that shares similar properties to its bacterial counterpart, including sensitivity to gyrase-specific antibiotics.	8.69733	15.2686	16.9196	19.4366	19.5651	19.1088	38.3706	46.4365	37.1169	52.5651	51.0345	53.2714	24.0272
	Cara004g036310	AT2G31340	0.911454	embryo defective 1381;(source:Araport11)	0.60671	1.40107	1.0344	0.855465	0.929925	0.786106	3.56345	3.12184	3.02223	3.44454	3.01216	3.12813	1.94581
	Cara014g004750	AT5G08630	0.911446	DDT domain-containing protein;(source:Araport11)	4.4634	8.89418	7.34208	7.71313	7.328	12.9197	28.6968	25.0041	33.3644	28.2232	25.1681	26.4068	24.6931
	Cara012g020290	AT2G41945	0.911429	Encodes a novel protein found only in plants. RED1 has two isoforms RED1.1 and RED1.2. It is localized to the nucleus. Loss of function mutants are embryo lethal but can be rescued before desiccation by embryo culture.	2.6547	5.64738	4.84165	6.57843	5.15079	5.53422	15.0241	24.2178	26.6382	18.7724	22.281	14.58	13.7227
	Cara022g009380	AT3G18210	0.911325	Belongs to the 2-oxoglutarate (2OG) and Fe(II)-dependent oxygenase superfamily proteins and contains an oxoglutarate/iron-dependent oxygenase domain (InterPro:IPR005123) of the prolyl 4-hydroxylase, alpha subunit subtype (P4Hc; InterPro:IPR006620), participates in epigenetic repression of flowering genes, works redundantly with ICU11 to repress several members of the MADS-box transcription factor…	9.17426	14.7176	11.5267	13.8443	12.8515	12.1615	39.2118	30.4593	39.3447	34.6531	33.5138	39.1155	32.8646
	Cara011g010300	#N/A	0.911236	#N/A	0.289268	0.767485	0.536023	0.67516	0.754716	1.23535	2.55111	2.01295	1.88063	2.30225	2.40345	2.2544	2.52697
	Cara012g037400	AT5G01630	0.911211	Ortholog of breast cancer susceptibility protein 2. Essential at meiosis. Interacts with with both Rad51 and Dss1(I) or both Dmc1 and Dss1(I) in a tripartite complex.	0.119851	0.189221	1.79393	2.3399	3.31326	4.62187	4.61463	9.66247	7.71314	8.088	11.6621	10.3582	6.51934
	Cara011g010380	AT3G25910	0.911159	C2H2-type zinc finger protein involved in salt tolerance. Induced by salt stress.	23.4443	26.195	27.0787	23.7579	21.643	28.2048	34.4104	47.4995	43.7089	42.3731	50.3759	33.4318	31.5074
	Cara008g020140	AT3G59520	0.911038	RHOMBOID-like protein 13;(source:Araport11)	5.58303	7.50737	8.17736	9.80131	9.66732	9.39973	16.2001	17.7699	21.1353	17.2896	18.5867	21.4844	15.0797
	Cara021g017170	AT3G18210	0.91091	Belongs to the 2-oxoglutarate (2OG) and Fe(II)-dependent oxygenase superfamily proteins and contains an oxoglutarate/iron-dependent oxygenase domain (InterPro:IPR005123) of the prolyl 4-hydroxylase, alpha subunit subtype (P4Hc; InterPro:IPR006620), participates in epigenetic repression of flowering genes, works redundantly with ICU11 to repress several members of the MADS-box transcription factor…	8.97218	13.1892	10.8316	13.6214	12.7974	11.6559	38.9587	31.1652	39.9456	33.38	33.4037	38.5651	29.7504
	Cara007g002350	AT5G56760	0.910862	Encodes a cytosolic serine O-acetyltransferase involved in sulfur assimilation and cysteine biosynthesis. Expressed in the vascular system.	0.934455	2.33203	1.05618	1.40972	1.32072	0.95878	2.98144	3.18118	3.81075	4.11638	3.77333	4.43973	3.88158
	Cara009g004110	AT1G06590	0.910838	anaphase-promoting complex subunit;(source:Araport11)	1.0178	2.27389	2.02542	2.79161	2.64776	3.19015	5.82865	5.85219	5.02247	6.3077	6.1723	4.55534	3.70891
	Cara013g005310	AT2G23530	0.910764	Zinc-finger domain of monoamine-oxidase A repressor R1;(source:Araport11)	1.47785	5.08515	4.55869	5.67822	4.81301	3.96212	8.80203	14.6702	11.1104	10.7039	17.1047	15.7545	15.4486
	Cara014g009780	AT1G43890	0.910759	Ras-related small GTPase; affects stomatal development by regulating lipid droplet dynamics. Physically interacts with SEIPIN2/3, two orthologues of mammalian seipin, which function in the formation of lipid droplets.	0	0.0205781	0.385246	0.354343	0.53151	1.1178	1.60234	4.22716	3.61518	2.18125	5.76399	3.02121	2.98559
	Cara003g007000	AT5G27670	0.910721	Encodes HTA7, a histone H2A protein.	9.72665	12.6748	71.6836	82.3184	113.724	81.6682	142.402	427.988	264.924	344.753	629.701	399.066	249.086
	Cara013g019140	AT3G18730	0.910716	Encodes a protein with an important role in cell division control and plant morphogenesis and may also play a role in genome maintenance. May be involved in mitosis through interaction with TSA1. In cells synchronized for cell division, TSA1 and TSK relocalize to ends of spindle microtubules that are ahead of separating chromatids during metaphase and anaphase of mitosis. Involved in nonhost resi…	0.244369	0.194633	1.02118	1.22617	1.39648	2.35761	3.41687	4.24	4.09291	3.79623	3.99237	3.22173	2.99202
	Cara002g001690	#N/A	0.910671	#N/A	5.18629	14.6635	10.1933	10.9417	9.17897	10.3416	24.8823	24.1989	19.2223	20.9696	32.7394	18.8283	23.5844
	Cara016g007670	AT2G26180	0.910598	Transient Expression of Pro35S:YFP-IQD5 in leaves of N. benthamiana alters microtubule organization.Member of IQ67 (CaM binding) domain containing family.	0.24089	0.671292	4.1118	7.85866	5.29972	2.90049	20.0778	26.2368	21.7367	25.9593	35.5684	30.43	41.6226
	Cara009g023150	AT2G20562	0.910544	Encodes a putative signalling peptide with similarity to TAX1. No known function has been demonstrated yet.	0.0150948	0.0720401	1.04448	1.782	2.53867	2.1587	9.71089	18.1242	27.3848	15.8588	23.1312	21.3914	23.1445
	Cara013g027560	AT5G49160	0.910473	Encodes a cytosine methyltransferase MET1. Required for silencing of FWA paternal allele in endosperm. Two lines with RNAi constructs directed against DMT1 have reduced agrobacterium-mediated tumor formation. The mRNA is cell-to-cell mobile.	0.202473	0.397656	5.2556	7.02412	9.98291	9.78184	12.1168	28.8908	19.2423	26.802	29.1127	26.5699	15.1004
	Cara004g022560	AT4G34000	0.910473	Encodes an ABA-responsive element-binding protein with similarity to transcription factors that is expressed in response to stress and abscisic acid.	34.2252	33.4608	46.95	41.4232	33.6078	32.3137	95.2995	80.3745	78.714	77.5014	99.0361	106.434	69.1464
	Cara004g001190	AT5G53620	0.910443	RNA polymerase II degradation factor;(source:Araport11)	12.206	23.1446	21.8434	24.7454	27.5628	23.1205	54.7887	54.6826	60.2055	68.3666	58.9915	60.5287	32.3681
	Cara022g007740	AT1G26160	0.910411	Metal-dependent phosphohydrolase;(source:Araport11)	12.2308	9.96072	7.25422	8.65134	8.66225	11.747	15.6712	19.7227	17.4094	20.44	17.826	19.6486	14.369
	Cara012g036290	AT2G37960	0.91036	myosin-M heavy protein;(source:Araport11)	0.177675	0.0221163	1.16016	1.3025	1.71622	2.05457	1.98655	6.311	4.25488	6.06106	6.72489	6.71509	5.51574
	Cara003g023080	AT3G08020	0.91029	Identified as a specific subunit of MINU1/2-associated SWI/SNF complex, aka MAS complex (PMID: 36189880,(PMID:36471048)	9.11469	9.51092	9.3713	9.8802	9.64923	9.74986	20.6142	16.9243	22.1062	22.6118	18.4843	21.7876	17.378
	Cara003g053060	AT4G20850	0.910257	Tripeptidyl Peptidase II. Ser protease that assembles into a large oligomeric complex containing two proteins of 153 and 142 kD that are derived from a single TPP2 gene, with the smaller version missing part of the C-terminal end. Not essential, based on the lack of phenotype of a T-DNA disruption mutant.	8.506	10.4692	17.7582	24.6449	26.7729	23.8415	55.1249	50.3152	54.7031	41.3173	62.0566	57.9788	48.2119
	Cara015g001340	AT4G33210	0.910223	Encodes SLOMO (SLOW MOTION), a F-box protein required for auxin homeostasis and normal timing of lateral organ initiation at the shoot meristem.	13.503	20.4621	20.6874	22.9928	21.7968	19.727	95.57	76.2376	98.0891	91.0899	83.9822	100.281	52.8626
	Cara010g011250	AT4G03415	0.910094	Encodes a myristoylated 2C-type protein phosphatase that interacts with AGB1 and is localized to the plasma membrane.	1.4326	4.44269	9.06637	6.0722	4.99775	4.23505	10.6934	18.6526	10.5402	13.9951	22.1707	14.5957	13.3668
	Cara021g016340	AT5G11510	0.910049	Arabidopsis thaliana putative c-myb-like transcription factor MYB3R-4. Functions in powdery mildew induced host endoreduplication at the site of infection. Activates mitotic gene expression, cytokinin response.	5.71151	9.91254	9.08074	10.4651	9.65094	11.3062	21.4106	19.4805	20.669	22.5243	22.0329	20.2305	12.4806
	Cara004g001940	AT5G24170	0.909999	Got1/Sft2-like vescicle transport protein family;(source:Araport11)	1.63406	5.25931	2.7499	3.71603	4.99091	5.93678	11.9387	12.2272	11.1931	13.8833	11.465	8.56759	9.11516
	Cara013g009170	AT5G38690	0.909995	Zinc-finger domain of monoamine-oxidase A repressor R1 protein;(source:Araport11)	0.555943	3.0143	5.14523	6.6821	8.34365	7.69426	8.00359	22.8483	14.7383	23.0988	25.6173	20.7798	14.4893
	Cara003g005180	AT3G05810	0.909983	IGR motif protein;(source:Araport11)	6.73007	40.3107	15.581	16.7938	17.668	19.0021	48.2332	53.784	42.8728	52.2382	63.6899	56.2733	50.635
	Cara005g002850	#N/A	0.909912	#N/A	6.01505	6.8473	7.3068	8.03356	6.98103	8.16031	15.9736	13.4455	16.2793	14.2179	19.0887	20.9183	14.7117
	Cara012g023430	AT2G24490	0.909882	Encodes a component of Replication Protein A. Component of transcriptional gene silencing which does not affect endogenous small RNA accumulation nor DNA methylation. Localized in the nucleus. Involved in DNA repair. Interacts physically with ROS1.	0.172059	0.267363	9.05693	10.8011	14.1788	25.0711	23.6995	69.1317	40.673	66.8968	71.6884	35.1403	48.9851
	Cara015g025830	AT4G10925	0.909878	Nuclear transport factor 2 (NTF2) family protein;(source:Araport11)	3.27133	7.30416	6.60538	6.88545	6.98027	8.1134	16.6753	17.2021	16.4048	18.1913	15.4053	17.0314	11.0005
	Cara011g019690	AT3G12170	0.909823	Chaperone DnaJ-domain superfamily protein;(source:Araport11)	4.18424	6.47351	8.04831	10.3995	12.1805	15.3425	14.8612	26.7868	18.7197	30.165	35.1579	20.7322	20.7077
	Cara004g003070	AT5G23940	0.909814	Encodes PERMEABLE LEAVES3 (PEL3), a putative acyl-transferase. Mutation in this locus results in altered trichome phenotype (trcichomes become tangled during leaf expansion). Additional phenotype includes altered cuticle layer.	5.14124	2.5827	5.74214	12.5675	6.07938	11.3454	160.514	58.7313	131.231	212.755	198.992	109.29	141.817
	Cara004g008060	AT2G29570	0.909809	Functionally interacts with POLH to repair DNA damaged by UVB damage. May be sumoylated.	0.199565	0.287151	4.52668	5.15093	6.77958	10.132	11.0139	30.9107	17.8665	25.3277	33.5792	15.0171	18.6889
	Cara012g000440	AT2G07180	0.909807	Protein kinase superfamily protein;(source:Araport11)	3.89491	4.42578	5.30227	5.15957	4.76216	4.41128	6.47896	6.24277	6.58531	7.60058	6.8099	7.12544	6.81847
	Cara003g008790	AT1G54690	0.909792	Encodes HTA3, a histone H2A protein. H2AX is a meiosis-specific isoform of histone H2A. Upon DSB formation, rapid accumulation of phosphorylated H2AX (&#947;-H2AX) occurs around the break site. _x0001_H2AX foci accumulate in early G2. Immunolocalization studies in spread preparations of wild-type meiocytes at G2/early leptotene revealed the accumulation of numerous rather diffuse &#947;-H2AX foci…	12.7361	50.7636	46.567	48.6901	49.8628	62.9277	90.0645	108.349	101.237	105.747	174.791	142.654	132.399
	Cara004g058100	AT2G46700	0.909681	CDPK-related kinase 3;(source:Araport11)	10.3313	12.165	12.0953	14.2751	13.0519	13.4237	38.0421	32.1756	31.389	38.7766	31.4559	30.1751	22.2705
	Cara008g021000	AT5G57820	0.90965	zinc ion binding protein;(source:Araport11)	4.45619	6.14546	6.25548	7.21524	7.04554	10.0136	18.1195	16.5046	24.011	20.0502	20.2233	24.6598	18.2108
	Cara012g035160	#N/A	0.90965	#N/A	4.40569	3.00685	4.47595	6.45163	5.74365	8.10344	58.0531	73.5514	72.7391	63.4779	91.1181	20.1338	34.8967
	Cara008g026390	AT2G03070	0.909604	Encodes a subunit of the Mediator complex. Regulates plant defense and flowering.	9.57453	12.8338	11.8392	13.2045	11.6213	13.9919	22.3688	19.7956	25.0327	26.6463	22.7448	27.2465	23.0195
	Cara004g004110	AT5G43050	0.909508	Chloroplast localized YCF20-like gene involved in nonphotochemical quenching. Has overlapping functions with npq7 The mRNA is cell-to-cell mobile.	5.95364	10.538	7.78728	9.04828	9.94612	6.87663	12.3504	13.4144	13.4196	14.6413	17.0649	11.4391	13.8226
	Cara002g008660	AT5G48870	0.909439	SAD1 encodes a polypeptide similar to multifunctional Sm-like snRNP proteins that are required for mRNA splicing, export, and degradation. Mutation in this gene increases plant sensitivity to drought stress and ABA in seed germination, root growth, and the expression of some stress-responsive genes.	46.361	81.4508	78.3048	79.7372	77.914	79.915	142.069	130.908	116.274	121.937	195.078	146.602	132.777
	Cara020g015770	AT1G71691	0.909431	GDSL-motif esterase/acyltransferase/lipase. Enzyme group with broad substrate specificity that may catalyze acyltransfer or hydrolase reactions with lipid and non-lipid substrates.	0	0.0106748	0.24684	0.799505	0.441473	1.53775	68.323	195.096	64.4177	292.938	273.549	222.088	204.074
	Cara001g025820	AT2G30480	0.909421	hypothetical protein;(source:Araport11)	0.289835	3.7358	0.586249	0.625015	0.454118	1.41737	5.80461	6.06376	5.05761	5.06794	7.66899	7.20945	4.41228
	Cara011g012710	AT5G11700	0.909395	ephrin type-B receptor;(source:Araport11)	0.364455	0.508633	0.766382	1.36389	1.48601	3.74729	5.58345	7.69813	8.26539	7.00327	8.49995	10.4528	5.31539
	Cara022g010440	AT5G41020	0.909346	myb family transcription factor;(source:Araport11)	2.06073	4.65782	4.55884	5.55465	5.58661	7.25312	14.1381	13.7504	17.9298	16.2516	15.8702	15.2577	8.53001
	Cara004g056270	AT2G45970	0.90927	Encodes a member of the CYP86A subfamily of cytochrome p450 genes. Expressed at moderate levels in flowers, leaves, roots and stems.Mutant seeds have reduced seed longevity, higher tetrazolium salt uptake and reduction, and reduced lipid polyester barriers (PMID:32519347).	0.991005	0.813994	0.711801	1.00662	0.955905	1.47499	6.14359	6.12164	6.99845	15.5954	11.1064	7.41041	9.86434
	Cara009g019060	AT1G28440	0.909258	LRR-RLK protein involved in seed longevity. Induced by aging, mutant seeds show decreased germination rate upon aging treatment.	0.803371	0.310511	0.758268	1.67696	1.21851	1.57549	12.1204	12.4503	12.9812	12.8875	10.9211	11.4089	4.29885
	Cara001g002690	AT5G53635	0.909242	F-box/RNI-like/FBD-like domains-containing protein;(source:Araport11)	0.00300583	0.00492742	0.0841604	0.15275	0.163519	0.207981	1.13224	2.97613	2.89869	1.82044	2.47985	1.35644	1.69534
	Cara007g005320	#N/A	0.909234	#N/A	0.181803	0.213456	0.307069	0.715959	0.484278	1.95557	45.9991	65.0664	85.3896	98.2342	89.0445	118.837	35.3392
	Cara002g005780	AT5G64980	0.909205	transcription factor;(source:Araport11)	8.59913	12.6751	8.04852	10.5524	12.5113	8.35621	25.1812	19.2959	24.473	31.4302	24.3757	23.8961	26.1908
	Cara015g006920	AT4G19350	0.909107	Component of MIS12 complex involved in recruitment of proteins to kinetochore.Embryo lethal.	0.124315	2.15244	4.67005	4.96523	5.97801	4.72962	7.55419	17.9129	12.1248	11.782	22.9396	14.6157	13.5037
	Cara020g025220	AT1G11320	0.909073	GDSL esterase/lipase;(source:Araport11)	0.926018	3.35145	2.06803	2.36422	2.4417	2.72554	6.35478	5.72021	7.58348	8.03535	6.39208	5.16287	5.88543
	Cara015g022630	AT4G22740	0.908973	glycine-rich protein;(source:Araport11)	25.7194	42.6557	40.1361	39.5163	35.7037	34.2874	65.2204	55.5233	69.9765	67.9592	64.9046	61.2696	57.0648
	Cara008g023320	AT3G16170	0.90895	Encodes a malonyl-CoA synthetase that is localized to the cytosol and mitochondrion. AAE13 produces two transcripts one of which includes an N terminal mitochondrial targeting motif. Loss of function of the mtAAE13 product results in growth arrest and lethality.	1.70562	5.02841	4.70383	4.23024	3.82092	5.06065	12.9404	16.6634	19.932	21.7347	14.6048	17.1774	10.8282
	Cara011g003420	AT5G02520	0.908938	Arabidopsis KNL2 localizes at chromocenters during all stages of the mitotic cell cycle, except from metaphase to mid-anaphase, and its level is strictly regulated by the proteasome degradation pathway. Knockout of KNL2 via a T-DNA insertion resulted in a reduced amount of centromeric cenH3, mitotic and meiotic abnormalities, and reduced growth and fertility.	3.60524	3.13608	6.67636	8.04488	8.27228	11.9129	53.8092	57.5989	77.6984	45.1021	55.8816	45.7205	43.9672
	Cara007g001950	AT1G72690	0.90891	neurofilament heavy protein;(source:Araport11)	5.36496	13.5635	10.8088	12.1488	12.8636	9.4388	21.7029	29.2959	32.5668	27.0492	53.119	23.9983	27.5704
	Cara019g005430	AT4G09680	0.90891	Encodes CTC1 (Conserved Telomere Maintenance Component 1) involved in telomere maintenance.	0.0683177	0.203937	1.20403	1.65855	2.36561	3.35647	3.87225	10.772	6.26085	9.53995	12.0458	11.424	5.53414
	Cara003g045870	AT3G04560	0.908768	nucleolar/coiled-body phosphoprotein;(source:Araport11)	6.60962	10.7817	9.88838	9.70428	9.78588	8.85863	17.9601	16.1735	19.8149	20.8355	19.6597	22.7809	14.5113
	Cara016g000290	AT1G63470	0.90875	AT hook motif DNA-binding family protein;(source:Araport11)	3.94882	12.7455	9.0999	12.0883	11.8207	11.3426	44.1492	32.9968	42.4818	47.6574	42.0458	51.7183	51.4125
	Cara004g035030	AT5G13700	0.908708	Encodes a protein with polyamine oxidase activity. The mRNA of this gene is only expressed in very low amounts in the organs where it was detected (light-grown plants).	4.2369	2.25002	0.508987	1.82357	4.57994	4.18736	12.3428	23.3549	23.2166	18.4889	17.6925	13.9809	20.889
	Cara009g022830	AT5G02920	0.908613	F-box/RNI-like superfamily protein;(source:Araport11)	1.68687	2.8762	2.63392	2.81424	2.54736	3.15161	6.26962	6.5686	6.04811	6.31701	6.27013	6.27208	3.59801
	Cara014g013150	AT3G05850	0.908531	Encodes a member of a domesticated transposable element gene family MUSTANG. Members of this family are derived from transposable elements genes but gained function in plant fitness and flower development. Known members include: AT3G04605 (MUG1), AT2G30640 (MUG2), AT1G06740 (MUG3), AT5G16505 (MUG4), AT3G06940 (MUG5), AT5G48965 (MUG6), AT3G05850 (MUG7) and AT5G34853 (MUG8).	0.0154465	0.0606891	0.519706	1.0704	0.391721	0.747849	8.86623	10.6724	11.4542	9.45282	7.2344	11.0656	9.40009
	Cara012g002350	AT5G07610	0.908521	F-box family protein;(source:Araport11)	1.0335	0.817815	1.2472	1.09254	1.27445	0.781771	5.23775	4.07062	6.19946	4.61585	4.59487	4.84259	4.94332
	Cara008g022630	AT1G80350	0.908498	encodes a p60 katanin protein that is expressed throughout the plant. Required for the specification of cell fates from early in development (in the meristem) through differentiation and for normal postmitotic organization of cortical microtubules into transverse arrays in root epidermis cells. Mutants display cytoskeletal defects.	6.54418	7.96522	8.02287	8.75278	9.37699	8.08184	15.6888	12.4876	16.2996	13.5847	16.3248	15.7482	15.5126
	Cara013g021440	AT5G19620	0.908466	AtOEP80 is paralog to the chloroplastic protein translocation channel Toc75. Mutations in this locus result in embryo lethality.	2.94086	4.71619	3.8726	4.51982	4.11418	4.07535	10.5313	8.72643	8.99107	8.51588	8.85616	7.97663	8.32667
	Cara001g024210	AT2G38070	0.908466	OPL2 is a homolog of OPS and also shares overlapping expression and functions. opl2/ops double mutants have more severe delay in protophloem development and additionally defects in metaphloem sieve tube development. OPL2 can functionally compensate for lack of OPS when its expression is driven by the OPS promoter.	0.699236	4.08203	3.5348	5.52939	6.10862	5.99688	12.6156	9.73715	16.8486	17.6734	15.3	14.595	14.0202
	Cara012g000250	AT2G07690	0.908262	Member of the minichromosome maintenance complex, involved in DNA replication initiation. Abundant in proliferating and endocycling tissues. Localized in the nucleus during G1, S and G2 phases of the cell cycle, and are released into the cytoplasmic compartment during mitosis. Binds chromatin.	0.276644	0.581214	7.28629	10.0985	13.2878	19.926	22.0921	56.1252	35.9505	48.0809	53.0391	30.1184	27.1562
	Cara007g002650	AT5G50340	0.908251	DNA repair protein RadA-like protein;(source:Araport11)	2.13708	6.21871	4.27319	5.73313	8.59043	10.8913	25.4597	27.4169	25.063	34.2639	27.4141	19.7593	12.667
	Cara007g006520	AT5G50970	0.908233	transducin family protein / WD-40 repeat family protein;(source:Araport11)	1.38775	5.25866	6.02943	7.21337	7.77653	9.39429	23.1799	23.8861	20.8039	24.1682	20.7184	24.2588	13.8393
	Cara004g003390	AT5G23860	0.908174	beta-tubulin, preferentially expressed in endodermal and phloem cells of primary roots and in the vascular tissues of leaves, stems, and flowers. The mRNA is cell-to-cell mobile.	15.613	38.5141	54.4889	69.8242	85.5132	56.2148	153.927	132.848	126.812	131.887	182.594	119.528	155.074
	Cara009g026130	AT5G55820	0.908168	Encodes a plant ortholog of the inner centromere protein (INCENP), which is implicated in the control of chromosome segregation and cytokinesis in yeast and animals. Required for female gametophytic cell specification and seed development.	0.0352545	0.244508	1.40544	1.94533	2.53249	2.65425	5.12682	6.36732	6.11382	5.03658	8.86547	8.44701	4.51145
	Cara008g016030	AT5G50780	0.908088	MORC4 is a member of a family of GHKL ATPases. It is localized in the nuceloplasm and adjacent to chromocenters. Along with MORC7, it appears to repress the expression	5.79974	18.695	28.3876	32.6433	30.5389	28.3447	94.1348	75.3327	130.67	88.8255	105.181	96.3537	88.5047
	Cara021g015090	#N/A	0.908066	#N/A	0.0217148	0	0.91618	1.12129	1.22793	2.10939	2.45287	3.75744	3.38295	3.25341	3.7542	3.64766	3.39846
	Cara011g007700	AT4G31400	0.908013	Encodes CTF7, a homolog of the yeast CTF protein required for the formation of sister chromatid cohesion. Arabidopsis CTF7 is similar to Saccharomyces cerevisiae CTF7 in that it lacks an N-terminal extension, exhibits acetyltransferase activity, and can complement a yeast ctf7 temperature-sensitive mutation. Arabidopsis CTF7 is critical for female gametophyte and embryo development, but not for t…	0.0276798	0.0313488	1.26453	1.4258	2.27401	3.72568	3.35507	7.1817	4.90521	6.26579	7.44913	4.98697	5.32346
	Cara004g049440	AT1G49920	0.907927	MuDR family transposase;(source:Araport11)	0.00651258	0	0.0978955	0.201304	0.136222	0.30307	1.0597	1.81162	1.46173	1.45639	1.08905	1.00972	0.915946
	Cara019g001870	AT1G42470	0.907925	Patched family protein;(source:Araport11)	6.85933	10.1903	12.6425	12.4799	15.3532	19.2292	64.7364	98.6609	67.089	139.647	114.492	69.4082	31.6262
	Cara002g003070	AT4G01880	0.907835	methyltransferase;(source:Araport11)	9.50553	17.625	10.2545	12.997	16.2446	16.4007	27.2409	27.8516	24.1131	30.4352	26.7711	29.8449	24.2399
	Cara010g019280	AT2G32940	0.907702	Encodes a nuclear localized 879-amino-acid protein that contains conserved PAZ and PIWI domains that is important for the accumulation of specific heterochromatin-related siRNAs, and for DNA methylation and transcriptional gene silencing.	1.26823	2.02001	3.59134	4.91592	5.0131	5.18672	10.6977	21.9124	18.8167	13.6216	19.2444	16.8249	9.50112
	Cara002g007820	AT1G04020	0.907672	Encodes a protein containing two tandem BRCA1 C-Terminal (BRCT) domains, which function in phosphorylation-dependent protein-protein interactions. Loss of function mutations cause defects in meristem organization due to failure to repress WUS. BARD1 binds to WUS promoter and over expression of BARD reduces the extent of WUS expression.	0.63491	0.326559	2.23591	3.15144	4.55049	4.86844	12.9974	20.4335	21.4221	14.4491	18.8124	10.4358	10.9161
	Cara009g023410	AT5G53860	0.907646	Encodes a plant-specific protein with a domain similar to the central cysteine-rich domain of DnaJ proteins. It is involved in chloroplast and leaf development.	6.91864	18.9729	11.9232	12.6341	12.8403	13.0969	24.3556	24.1403	25.8127	29.303	28.2587	21.2576	20.2096
	Cara004g049230	AT1G54690	0.907608	Encodes HTA3, a histone H2A protein. H2AX is a meiosis-specific isoform of histone H2A. Upon DSB formation, rapid accumulation of phosphorylated H2AX (&#947;-H2AX) occurs around the break site. _x0001_H2AX foci accumulate in early G2. Immunolocalization studies in spread preparations of wild-type meiocytes at G2/early leptotene revealed the accumulation of numerous rather diffuse &#947;-H2AX foci…	12.8464	54.0845	45.9899	47.1686	52.8478	70.1497	89.0171	106.15	97.9201	110.171	168.962	118.775	135.669
	Cara008g026490	AT1G78980	0.907588	STRUBBELIG-receptor family 5;(source:Araport11)	3.28472	4.7185	4.25711	6.48763	5.48957	8.72728	12.8413	13.8998	16.8067	14.0757	16.2975	19.267	12.2672
	Cara013g009660	AT5G66750	0.907583	Protein is similar to SWI2/SNF2 chromatin remodeling proteins. DDM1 is appears to act as a chromatin-remodeling ATPase involved in cytosine methylation in CG and non-CG contexts. Involved in gene silencing and maintenance of DNA methylation and histone methylation. Hypomethylation of many genomic regions occurs in ddm1 mutants, and can cause several phenotypic abnormalities, but some loci, such a…	0.26057	0.385455	9.89852	13.0693	14.9129	18.7536	27.819	77.2324	48.3784	53.3154	88.6895	65.236	29.3694
	Cara008g023340	AT3G16170	0.907567	Encodes a malonyl-CoA synthetase that is localized to the cytosol and mitochondrion. AAE13 produces two transcripts one of which includes an N terminal mitochondrial targeting motif. Loss of function of the mtAAE13 product results in growth arrest and lethality.	6.53058	13.7761	10.9233	10.5096	10.1378	11.747	35.3414	49.5593	63.1082	61.1397	47.7346	60.3697	29.0762
	Cara004g030630	AT2G44580	0.907513	zinc ion binding protein;(source:Araport11)	0.159358	0.177403	1.33469	1.59894	2.55137	4.43103	4.59866	8.4708	5.66637	6.3567	8.63353	5.89346	6.55776
	Cara004g023630	AT3G19590	0.907501	Encodes a protein that may have a role in the spindle assembly checkpoint.	4.36754	16.0801	17.9945	20.7222	23.2853	20.0727	37.6845	43.8838	37.2892	36.0911	54.0511	50.0575	47.8723
	Cara006g017360	AT3G23740	0.907476	hypothetical protein;(source:Araport11)	0.0664626	0.0812198	1.80586	2.47105	3.72562	7.58468	7.66583	13.0113	11.0106	11.7974	13.0585	8.29597	9.92692
	Cara003g053010	AT5G23860	0.907461	beta-tubulin, preferentially expressed in endodermal and phloem cells of primary roots and in the vascular tissues of leaves, stems, and flowers. The mRNA is cell-to-cell mobile.	10.0244	25.8314	48.5259	63.4145	83.1457	51.0366	158.954	141.865	127.173	126.412	204.625	127.403	166.549
	Cara019g000990	AT1G71310	0.90744	A protein coding gene with unknown function. The 5? UTR and the first two exons and introns of this gene overlap with a RNA coding gene TER1. TER1 (GenBank accession no. HQ401284) encodes a putative template sequence (5&#8242;-CTAAACCCTA-3&#8242;) corresponding to 1.5 copies of the Arabidopsis telomere repeat (PNAS 2011, 108:73-78).	10.2855	24.5208	22.4825	24.6108	25.1413	20.4951	88.1813	77.6357	92.1855	61.2928	81.7153	72.8621	60.4317
	Cara011g037430	AT2G07170	0.907419	ARM repeat superfamily protein;(source:Araport11)	0.660922	0.239737	2.22004	3.75756	3.59324	2.50877	20.0057	20.9182	27.1441	15.425	20.3569	16.8997	14.3038
	Cara006g023970	AT3G22810	0.907419	FORKED-LIKE family member, part of Group 1 (FKD1, FL1-FL3; Group 2 consists of FL4 and FL8 and Group 3 consists of FL5- FL7). May coordinate leaf size with vein density, where Group 1 members and Group 3 members have opposing functions.	14.946	3.28326	8.13823	7.11486	3.28873	1.1707	19.2205	29.9857	32.5187	27.6364	30.2367	18.1598	20.1737
	Cara021g024150	AT1G13030	0.907365	Encodes a plant coilin, a protein that in other organisms is a major structural scaffolding protein necessary for Cajal body formation, composition and activity. It has been shown to bind both U1 and U1 snRNAs in vitro.	5.79557	22.6593	11.3088	15.3265	16.8462	18.8577	100.965	77.7876	89.9404	83.6546	83.1623	76.714	45.9084
	Cara003g033550	AT3G19650	0.907363	cyclin-like protein;(source:Araport11)	16.9052	33.5048	24.3781	28.1934	27.182	32.3994	68.0405	49.3083	58.2666	54.983	79.4794	54.3819	67.3675
	Cara008g021770	AT1G52500	0.907339	Encodes one of the splice variants of Arabidopsis thaliana MutM homolog. Encodes a formamidopyrimidine-DNA glycosylase that has abasic lyase activity and is able to nick double- stranded oligonucleotides containing 8-oxo-7,8-dihydroguanine (8-oxoG) in vitro.	3.30966	4.80915	4.102	5.41204	6.10402	6.8503	15.8768	15.4488	17.8422	10.6888	18.559	17.863	15.3623
	Cara012g019120	AT3G57830	0.907293	Leucine-rich repeat protein kinase family protein;(source:Araport11)	0.236481	0.980606	2.17878	3.27081	5.39057	5.52724	17.2013	17.5939	19.8666	10.8544	27.1379	23.922	15.9496
	Cara007g006840	AT5G12210	0.907278	Encodes the Rab geranylgeranyl transferase beta subunit that is essential for embryo and seed development.	13.5289	14.8689	23.8066	24.3871	22.9361	23.1634	34.6038	35.4766	33.3842	32.7214	49.1812	38.0142	37.71
	Cara008g024950	AT1G05970	0.907092	Anti-silencing factor. Forms a complex with ASI1-EDM2 that is required for expression of some nonintronic HC-TRE genes	5.63369	13.4911	10.6175	11.2635	10.0835	10.5168	19.6615	16.7065	17.6678	21.7007	24.9731	19.6742	23.5296
	Cara003g053960	AT5G52950	0.906976	LIM domain protein;(source:Araport11)	0.192292	0.34153	2.61703	3.36697	4.12387	4.90515	5.38816	9.42701	7.11444	8.81644	12.6926	10.4483	9.40195
	Cara001g028270	AT1G04150	0.906961	C2 calcium/lipid-binding plant phosphoribosyltransferase family protein;(source:Araport11)	0.094967	0.0240602	0.104865	0.624383	0.255646	0.195715	7.25756	6.65975	8.67516	6.04601	7.6324	9.41698	9.7854
	Cara012g037890	AT3G08740	0.906882	elongation factor P (EF-P) family protein;(source:Araport11)	13.2859	12.6585	5.8657	7.30443	6.87697	6.91779	26.6218	22.1138	18.3777	21.0034	27.1908	21.9901	20.5245
	Cara014g019460	AT5G66410	0.90688	Encodes a protein that functions in microtubule assembly. Plants with reduced levels of both PLP3a (At3g50960) and PLP3b show defects in cytokinesis, cortical microtubule array formation, oriented cell growth, and maintenance of proper ploidy.	6.9327	9.96535	9.60015	11.071	13.6366	13.6451	15.4869	17.8509	21.9888	22.0258	22.0853	19.499	16.1518
	Cara008g025520	AT3G14160	0.9068	2-oxoglutarate-dependent dioxygenase family protein;(source:Araport11)	13.0167	6.69367	4.86506	5.84613	6.75683	14.8706	52.8309	79.9989	84.1586	78.2023	72.9692	49.369	23.6199
	Cara004g020070	AT2G21240	0.906798	Encodes a member of the BASIC PENTACYSTEINE (BPC) proteins. BPC proteins are plant-specific transcription factors present throughout land plants. BPC transcription factor family is integral for a wide range of processes that support normal growth and development.	5.52359	11.6716	11.6699	11.8168	11.6182	11.4832	23.9418	20.0708	26.5987	24.5029	23.2487	22.7272	24.7894
	Cara003g054100	AT4G27940	0.906762	Involved in Mn and Fe homeostasis, root length, and flowering time.	12.6235	13.1295	9.12243	9.5017	8.35388	11.3097	26.3008	27.1577	24.3813	43.9049	32.2463	29.0123	19.1174
	Cara002g003940	AT4G02120	0.906762	Cytidine triphosphate synthase.	2.21196	9.92627	7.51797	10.5005	9.9032	13.9624	29.4054	29.5973	26.8493	33.5864	29.0937	23.1087	16.4359
	Cara010g006430	AT3G58680	0.906737	One of three genes in A. thaliana encoding multiprotein bridging factor 1, a highly conserved transcriptional coactivator. May serve as a bridging factor between a bZIP factor and TBP. Its expression is developmentally regulated. The mRNA is cell-to-cell mobile.	113.051	113.088	140.082	134.578	134.567	131.852	242.583	204.278	208.452	187.875	299.796	221.472	196.993
	Cara022g002840	AT1G13030	0.90673	Encodes a plant coilin, a protein that in other organisms is a major structural scaffolding protein necessary for Cajal body formation, composition and activity. It has been shown to bind both U1 and U1 snRNAs in vitro.	5.97523	22.0212	11.959	15.5532	16.5874	18.678	90.0433	70.3454	81.2918	76.1806	74.6316	65.9499	42.1182
	Cara022g003530	AT1G10650	0.906684	SBP (S-ribonuclease binding protein) family protein;(source:Araport11)	9.97077	17.6715	14.0384	16.2763	15.9636	29.5752	33.8632	55.4046	51.6588	40.0522	55.4529	37.3325	33.8708
	Cara011g011770	AT1G65980	0.906641	thioredoxin-dependent peroxidase	89.3295	91.4224	78.0299	100.226	84.0414	80.9515	172.752	431.588	288.467	239.249	405.161	236.54	267.444
	Cara008g015710	AT5G63460	0.906486	Enhances ABA response and plant drought tolerance by modulating the stability and localization of c2-domain ABA-related proteins.LOT1 regulates plant tolerance to drought stress by affecting ABA signaling through regulating the stability and dynamic localization of CAR9 (PMID:31102784).	13.5593	28.8653	21.141	23.5884	20.9823	21.6783	64.6441	55.7785	50.9574	49.2639	61.3805	65.578	44.0125
	Cara017g016740	AT1G62360	0.906441	Class I knotted-like homeodomain protein that is required for shoot apical meristem (SAM) formation during embryogenesis and for SAM function throughout the lifetime of the plant. Functions by preventing incorporation of cells in the meristem center into differentiating organ primordia. It has also been shown to have a role in the specification of flower meristem identity.	0	0	0	0.0474865	0.044263	0.978001	29.8217	21.935	35.1653	27.6442	45.9029	54.2174	35.0029
	Cara019g012670	AT5G57020	0.906413	Arabidopsis thaliana myristoyl-CoA:protein N-myristoyltransferase.	12.2814	23.549	17.8089	17.4094	15.3367	11.302	25.8827	29.2236	29.3912	30.8886	32.004	29.7927	31.6644
	Cara019g008400	AT4G02450	0.906408	Encodes one of two isoforms of a co-chaperone of HSP90 that is required for root growth, in particular in the maintenance of the root meristem.	40.277	82.5072	70.319	64.5533	65.6914	57.3153	136.518	182.424	185.942	166.864	210.43	258.785	149.511
	Cara002g010660	AT5G58300	0.906396	Atypical LRR-receptor-kinase with polarized localization to lateral pericycle facing wall at the inner PM domain that functions in root cell proliferation.	2.08099	2.90348	3.26341	3.84355	3.49576	1.75376	9.63239	15.8829	13.2202	11.322	14.7559	19.4221	14.6263
	Cara009g022320	AT1G53460	0.906394	craniofacial development protein;(source:Araport11)	0.907639	7.04851	2.67257	3.44842	4.03026	3.65894	13.6654	11.7723	11.0574	14.2619	11.6514	11.6922	10.6293
	Cara009g016660	#N/A	0.906366	#N/A	0.0627421	2.18536	0.767418	0.890053	1.12571	1.4028	8.50514	6.06457	5.25954	6.6386	6.70813	5.07154	5.83629
	Cara007g002630	AT3G16380	0.906332	polyadenylate-binding protein, putative / PABP, putative, similar to polyadenylate-binding protein (poly(A)-binding protein) from {Arabidopsis thaliana} SP:P42731, (Cucumis sativus) GI:7528270, {Homo sapiens} SP:Q13310, {Arabidopsis thaliana} SP:Q05196; contains InterPro entry IPR000504: RNA-binding region RNP-1 (RNA recognition motif) (RRM). Member of the class III family of PABP proteins.	0.0654702	0.187276	0.230773	0.23208	0.267812	1.24814	1.57618	3.24907	3.60637	3.09112	3.30426	3.94975	1.7347
	Cara009g000300	AT5G19130	0.906187	GPI transamidase component family protein / Gaa1-like family protein;(source:Araport11)	3.20124	8.09003	7.77703	9.26067	9.76172	8.91436	21.2537	16.51	21.8015	20.1161	20.1892	21.5948	16.505
	Cara008g020940	AT1G16060	0.906081	Encodes ADAP, an AP2-domain protein that interacts with ARIA. ADAP is a positive regulator of the ABA response and is also involved in regulating seedling growth.	0.295073	0.0263928	0.123367	0.227948	0.0837553	0.709482	0.953208	1.25675	1.88982	2.38143	3.0552	1.571	2.67745
	Cara020g014250	AT2G34580	0.90605	cytomegalovirus UL139 protein;(source:Araport11)	0.386677	0.735222	0.580756	0.39303	0.538833	0.656021	0.933908	1.64271	1.15957	1.13816	1.41835	1.11057	1.01754
	Cara009g021440	AT1G72280	0.906047	Encodes an oxidoreductin required for oxidative protein folding in the ER and exists in two distinct oxidized isoforms (Ox1 and Ox2), which are determined by the formation or breakage of the putative regulatory disulfide. AtERO1 is mainly present in the Ox1 redox state.	13.2347	23.455	13.7816	26.6175	30.2224	34.9878	57.4455	54.5182	69.5064	72.2783	69.4993	86.1549	57.7372
	Cara019g005830	AT4G17650	0.905995	Polyketide cyclase / dehydrase and lipid transport protein;(source:Araport11)	8.78178	10.8169	11.4175	12.4153	13.1194	13.8872	18.9363	20.0367	19.861	19.0412	18.9895	21.4888	19.4573
	Cara020g020830	AT5G43080	0.905967	Cyclin A3;(source:Araport11)	0.101016	0.172317	7.55001	7.74839	11.8297	7.765	12.5007	24.6403	22.0266	27.5867	37.9156	35.9803	23.2604
	Cara003g041030	AT4G21720	0.905937	defensin-like protein;(source:Araport11)	2.327	5.01181	3.66441	4.64687	3.5647	4.91153	9.37952	11.4037	11.8016	10.9852	10.1811	9.63116	13.2385
	Cara008g016770	AT4G22720	0.905935	Actin-like ATPase superfamily protein;(source:Araport11)	8.68667	15.4828	15.57	16.21	15.4976	15.0965	22.9145	27.9944	22.8561	22.3604	26.3929	24.8555	22.4863
	Cara003g005370	AT3G10430	0.905817	F-box and associated interaction domains-containing protein;(source:Araport11)	4.69571	7.28236	8.61616	9.17824	9.98218	10.2494	48.4348	34.5995	33.9967	36.1256	43.3208	37.5667	20.3532
	Cara004g057500	AT3G61740	0.905763	Encodes SET domain containing protein that acts redundantly with ATX4/5 to regulate histone H3-K4 methylation. Involved in bolting/flowering time together with ATX1 and ATX4.	7.12111	6.27633	7.2087	7.71735	6.74344	6.32909	11.2488	13.0112	11.4832	13.1243	10.5795	9.94793	10.7439
	Cara008g008260	AT1G18600	0.90568	Mitochondrion-located rhomboid-like protein	1.66944	5.90037	9.0207	10.3602	10.0154	7.11846	16.5939	17.1082	15.3668	17.4971	18.3817	17.2502	15.4538
	Cara011g011380	AT3G16060	0.905663	ATP binding microtubule motor family protein;(source:Araport11)	1.70761	0.787916	3.97609	4.89311	6.91036	4.17245	6.30708	11.1044	13.0917	10.7687	16.2088	10.4991	11.028
	Cara001g020680	AT3G45100	0.905583	encodes Arabidopsis homolog of a conserved protein involved in the first step of the GPI biosynthetic pathway.	4.32651	10.0973	9.12265	9.53216	9.00222	8.60576	24.6663	17.0409	21.3698	18.5403	25.0601	23.1789	18.8783
	Cara006g024080	AT5G48720	0.905548	Encodes XRI1 (X-ray induced 1). Required for post-meiotic stages of pollen development and male and female meiosis. Maybe required for meiotic DNA repair. Inducible by X-ray. Homozygous xri1 mutants are sterile due to extensive chromosome fragmentation.	1.8819	3.52113	6.16201	11.2422	13.1516	7.2874	21.2923	20.9607	22.4261	18.666	25.5325	17.8899	19.8498
	Cara021g018570	AT1G13250	0.905379	Encodes a protein with putative galacturonosyltransferase activity.	4.56584	2.7647	3.70448	8.25612	12.3488	5.29164	54.5084	41.2306	37.6563	52.3416	37.4127	45.5188	38.7118
	Cara003g038820	AT4G18640	0.905346	Required for root hair elongation during tip growth. The mRNA is cell-to-cell mobile.	0.818247	0.824429	0.951957	0.850929	1.00676	1.8153	12.3536	19.9745	25.7027	13.9175	24.3319	25.7821	10.2355
	Cara013g024810	AT5G08630	0.905339	DDT domain-containing protein;(source:Araport11)	5.23403	9.98527	8.76425	9.44421	9.07311	14.4617	37.8461	29.0741	41.8584	32.8344	32.4618	33.1567	31.348
	Cara012g031550	AT2G36200	0.905329	P-loop containing nucleoside triphosphate hydrolases superfamily protein;(source:Araport11)	0.0814182	0.689151	5.38929	7.13156	9.51512	8.46295	10.3519	30.3105	24.4035	27.3515	45.154	37.6456	20.5577
	Cara015g020900	AT4G17540	0.905314	dynamin;(source:Araport11)	2.69678	4.92913	4.58535	4.40758	4.68264	4.33992	9.19738	8.11266	8.93075	9.98571	9.48919	6.05968	9.05088
	Cara003g027050	AT5G47070	0.905237	Encodes a member of the RLCK VII-4 subfamily of receptor-like cytoplasmic kinases that has been shown to phosphorylate MAPKKK5 Ser-599 and MEKK1 Ser-603, both players in PRR-mediated resistance to bacterial and fungal pathogens.	12.9421	3.72666	6.8257	6.68981	6.67197	10.8118	13.0934	18.5224	17.4603	20.0926	19.3155	18.4102	18.212
	Cara014g020100	AT5G66750	0.905229	Protein is similar to SWI2/SNF2 chromatin remodeling proteins. DDM1 is appears to act as a chromatin-remodeling ATPase involved in cytosine methylation in CG and non-CG contexts. Involved in gene silencing and maintenance of DNA methylation and histone methylation. Hypomethylation of many genomic regions occurs in ddm1 mutants, and can cause several phenotypic abnormalities, but some loci, such a…	0.387993	0.650927	10.986	14.8205	16.7495	21.9738	33.6523	94.9974	58.8982	65.9594	111.851	76.4503	32.2301
	Cara014g018890	AT5G10980	0.905215	Histone variant 3.3	26.9183	45.3677	41.9558	42.1884	39.9445	45.7449	79.2629	117.547	98.2243	81.7836	127.154	72.8524	61.8677
	Cara003g052220	AT5G62170	0.905198	LOW protein: M-phase inducer phosphatase-like protein;(source:Araport11)	0.0890948	0.202818	0.0419066	0.0657328	0.141932	0.538813	3.52086	14.0873	9.93589	7.93206	14.8664	8.90432	3.44166
	Cara002g019640	AT5G20930	0.905196	Nuclear serine/threonine protein kinase that requires a coiled-coil region for oligomerization and catalytic activity. Required for leaf and flower development and is involved in the regulation of RNA interference. Expression localized to the developing style by stage 13.	3.37042	6.03409	8.17847	10.0947	11.429	13.5081	23.7351	24.3222	28.1276	20.9486	24.9956	25.3729	22.3854
	Cara003g001520	AT4G01270	0.905149	RING/U-box superfamily protein;(source:Araport11)	0.00855175	0.0358982	1.22772	1.65586	2.13247	2.80255	2.92027	6.13938	3.77718	5.57665	7.83464	6.73549	4.81489
	Cara019g001600	AT2G33620	0.905104	AT hook motif DNA-binding family protein;(source:Araport11)	1.94067	3.74017	4.03012	4.89745	4.6932	3.34423	14.8479	12.9095	14.4779	13.2362	12.6336	13.9125	16.3835
	Cara006g025780	AT5G18850	0.905094	Low-density receptor-like protein;(source:Araport11)	4.03939	9.01535	7.5176	8.69185	9.29931	9.68293	22.348	16.6897	17.9706	17.4412	24.7757	14.7038	18.684
	Cara011g011370	AT3G24515	0.904928	ubiquitin-conjugating enzyme 37;(source:Araport11)	0.270453	1.42767	1.26326	1.91884	2.39363	3.60101	4.67674	5.04885	4.08807	7.11329	6.12554	5.45058	5.54734
	Cara010g016260	AT2G32590	0.904909	condensin complex subunit;(source:Araport11)	0.0312453	0.421273	2.76022	3.71972	4.5066	3.72681	5.95578	11.8922	7.88962	10.3344	17.6762	13.1098	7.57069
	Cara007g011710	AT3G27160	0.904848	GHS1 encodes plastid ribosomal protein S21The mRNA is cell-to-cell mobile. Required for photosynthesis and C/N balance.	0.418687	5.36496	2.7791	3.58151	3.84726	3.47255	11.6876	10.9389	8.68131	11.3684	10.9044	9.04063	6.97651
	Cara014g015000	AT5G65490	0.904825	suppressor-like protein;(source:Araport11)	5.73362	9.18228	6.13394	7.00307	6.70319	8.08445	15.9713	13.8508	16.4887	23.2058	19.3685	17.4959	10.4602
	Cara008g024550	AT2G19480	0.904823	This gene is predicted to encode a nucleosome assembly protein. Plant lines expressing an RNAi construct directed against this gene show a reduction in agrobacterium-mediated root transformation. The mRNA is cell-to-cell mobile. Plants mutated in three ubiquitously expressed NAP1 genes (NAP1;1~NAP1;3) and organ-specifically expressed NAP1;4 gene show hypersensitivity to genotoxic stresses includi…	13.1058	22.2462	27.4947	28.4634	29.2574	25.0296	53.3344	42.1683	45.2776	49.201	50.8691	47.3212	44.5393
	Cara007g007520	AT1G15060	0.90476	alpha/beta hydrolase family protein;(source:Araport11)	0.0872047	0.0695782	0.195846	0.168561	0.209918	0.250178	1.1109	1.98368	1.2742	1.61173	1.95302	2.44277	2.32167
	Cara002g003600	AT1G02370	0.904719	Tetratricopeptide repeat (TPR)-like superfamily protein;(source:Araport11)	1.29845	4.9295	1.87172	2.54941	2.93253	3.08077	8.91447	9.43862	7.20756	11.1386	8.4791	8.61276	5.95247
	Cara022g006980	AT1G26330	0.904686	DNA binding protein;(source:Araport11)	0.123772	0.212333	1.32898	1.87516	2.77278	5.28459	5.67212	7.59388	6.98513	8.07657	10.2634	9.19491	4.99858
	Cara003g007160	#N/A	0.904643	#N/A	1.91417	6.60843	3.81577	3.68106	3.25107	4.36343	7.99585	7.98601	7.34628	9.25633	11.9981	6.91905	8.25722
	Cara018g006020	AT5G17410	0.904601	Spc97 / Spc98 family of spindle pole body (SBP) component;(source:Araport11)	3.38514	7.22722	7.71834	9.56949	9.5732	8.64887	15.6221	15.9333	15.034	16.8389	15.4436	14.1443	13.2039
	Cara004g045300	AT5G04885	0.904445	Encodes a beta-glucosidase involved in xyloglucan metabolism.	1.57758	6.19764	7.37984	7.98907	12.0514	9.00275	16.4203	22.1158	24.6475	20.5276	20.822	17.3824	18.3426
	Cara004g043280	AT5G11470	0.904322	SG1 is a Bromo-Adjacent Homology (BAH) domain containing protein involved in CHG methylation within genebodies. Loss of function results in pleiotrophic developmental effects that increase after 4 generations.	0	0.00539283	0.15848	0.2926	0.28166	0.305406	2.47367	2.22712	3.27697	2.23259	2.14562	2.6774	2.56768
	Cara009g000480	AT5G19130	0.904322	GPI transamidase component family protein / Gaa1-like family protein;(source:Araport11)	3.27598	8.23542	8.04081	9.51008	10.0471	9.14073	21.8173	16.8353	22.2123	20.62	20.5833	22.0989	16.8045
	Cara015g023390	AT5G62090	0.904194	Encodes a protein that functions with LUH to promote Al binding to the root cell wall.	1.53641	1.24356	1.90816	2.64028	3.67353	5.61842	23.4825	23.9941	30.779	21.5672	36.1235	43.1641	19.1247
	Cara002g031100	AT1G04640	0.904114	Lipoyltransferase, located in mitochondria but not found in chloroplasts	0.940515	4.11906	2.36477	2.81769	3.09604	3.09501	4.17873	5.10402	5.38089	6.26637	7.74391	5.65945	5.2625
	Cara004g051030	AT5G27670	0.904052	Encodes HTA7, a histone H2A protein.	6.98749	11.1778	81.6068	89.9318	111.497	78.0686	138.925	425.762	238.957	338.83	593.925	415.619	246.84
	Cara004g010040	AT3G55060	0.904046	CAP-gly domain linker;(source:Araport11)	0.219786	0.220215	2.07455	3.21763	4.555	4.14509	10.8895	14.0159	19.0593	13.85	21.124	23.88	11.1662
	Cara011g008040	AT3G11750	0.90394	Encodes an enzyme that can act as a aldolase or an epimerase for 7,8-dihydroneopterin and 7,8-dihydromonapterin in vitro. It is likely to act in tetrahydrofolate biosynthesis in vivo.	8.66979	16.9463	13.8408	13.7147	11.9101	11.2833	19.6506	19.0636	24.109	25.0921	25.7226	25.0607	24.8642
	Cara015g021480	AT4G17380	0.903848	Encodes the Arabidopsis homolog of MSH4, a meiosis-specific member of the MutS-homolog family of genes. It is expressed only in floral tissues and only during early meiotic prophase I, preceding the synapsis of homologous chromosomes. It is involved in the early steps of recombination.	1.33058	1.21747	1.65579	1.73531	2.00815	2.1241	3.09058	6.64418	4.93733	3.81338	6.60457	4.78497	3.48209
	Cara001g000230	AT1G55520	0.903824	TATA-box binding protein. Required for basal transcription. Acts facilitating the recruitment of TFIID to the promoter, which together with the RNA polymerase form the preinitiation complex.	1.86124	3.32057	3.87708	4.21217	4.90009	5.47795	9.66893	12.7725	14.2518	9.72215	14.2081	16.4735	11.9306
	Cara012g031170	AT3G11620	0.903804	alpha/beta-Hydrolases superfamily protein;(source:Araport11)	1.41416	6.83066	3.58529	4.08348	4.17938	3.40306	11.7711	7.80014	8.69241	12.5206	16.9779	11.7939	11.4718
	Cara002g001310	AT2G47830	0.903677	Cation efflux family protein;(source:Araport11)	12.1156	11.8177	18.8514	17.8415	15.1485	16.5804	54.6503	39.2	50.2832	47.6935	43.6195	47.747	48.2428
	Cara019g003090	AT1G19980	0.903671	cytomatrix protein-like protein;(source:Araport11)	2.88776	2.80166	3.65752	4.14279	4.4394	2.99161	11.2502	9.95898	11.3593	7.69536	12.6815	13.5189	10.4062
	Cara016g022540	AT1G18600	0.903649	Mitochondrion-located rhomboid-like protein	0.888057	3.48527	5.27977	7.05541	6.75633	4.62457	11.1278	12.2541	9.92785	12.0871	12.6899	11.6588	9.17629
	Cara013g021830	AT3G60830	0.903609	Encodes an actin-related protein required for normal embryogenesis, plant architecture and floral organ abscission. Identified as a subunit shared by BRM-, SYD-, and MINU1/2-associated SWI/SNF chromatin remodeling complexes (PMID:36471048).	10.8516	20.6539	19.0466	20.6397	18.8907	16.1003	59.9082	37.5892	42.9989	49.312	53.8902	52.8544	41.9779
	Cara021g025870	AT3G23255	0.903598	tRNA dimethylallyltransferase;(source:Araport11)	0.799152	1.11407	1.71446	2.48512	2.72811	5.03789	18.3879	15.3899	18.8531	13.0684	16.3013	18.4615	18.657
	Cara008g013250	AT5G63135	0.903459	transcription termination factor;(source:Araport11)	25.1393	43.0865	37.0617	37.3828	37.145	32.6964	57.0463	68.3634	62.1817	52.683	88.105	54.0104	59.935
	Cara015g014660	AT2G26250	0.903436	epidermis-specific, encodes KCS10, a putative 3-ketoacyl-CoA synthase. probably involved in the synthesis of long-chain lipids found in the cuticle.	13.2219	6.71236	6.47285	6.12804	2.28032	3.38294	71.8545	69.6565	93.0917	65.5718	57.971	62.8003	62.0357
	Cara006g008310	AT1G76710	0.903318	SET domain group 26;(source:Araport11)	1.68818	4.08889	2.8866	3.36191	4.15406	5.9428	17.5546	15.2419	17.898	15.4018	14.0902	18.2212	12.3213
	Cara020g015380	AT4G09140	0.903288	Encodes a protein with similarity to Mut1 DNA mismatch repair protein, from E.coli. The protein is expressed during prophase I of meiosis, colocalizes with MLH3 throughout pachytene and is dependent on MLH3 for proper localization.	2.05026	4.07427	6.0025	7.78817	7.50062	9.37965	20.2455	16.434	17.2513	17.5484	18.7459	17.2812	12.4205
	Cara001g008120	AT5G12920	0.903264	Transducin/WD40 repeat-like superfamily protein;(source:Araport11)	2.6888	2.92206	4.29589	4.94619	5.18333	6.29229	12.6907	13.4362	12.2664	9.06614	12.7409	11.0392	10.0135
	Cara002g006700	AT3G54560	0.90325	Encodes HTA11, a histone H2A protein. Loss of all H2A.Z (triple mutant with HTA8 and HTA9) results in a reduction in DNA methylation of transposons but not that of genes. Loss of H2A.Z causes misregulation of many genes involved in the response to developmental and environmental cues, and that these genes tend to have high levels of gene-body H2A.Z.	44.5154	64.2876	85.1006	95.0227	79.7068	68.4591	163.416	193.907	176.07	180.562	213.972	224.367	256.625
	Cara016g028480	AT4G10400	0.903209	F-box/RNI-like/FBD-like domains-containing protein;(source:Araport11)	1.10718	1.06167	4.01712	5.91533	7.06205	10.703	39.5361	37.5073	49.7201	36.5958	41.9895	52.1788	22.0448
	Cara005g018610	AT2G43280	0.903156	Encodes one of four FRS (FAR1-RELATED SEQUENCE) factor-like genes in Arabidopsis. FRS factors are characterized by having an N-terminal C2H2-type chelating motif of the WRKY- Glial Cell Missing1 family, a central core transposase domain of Mutator-like element transposases, and a C-terminal SWIM domain. The four FRF-like genes in Arabidopsis share only the N-terminal motif with FRS proteins.	2.78553	4.24579	4.42039	5.29654	4.99649	6.46606	10.7259	11.6971	11.9201	10.2979	10.7283	11.1187	7.60464
	Cara007g026370	AT3G47940	0.903087	DNAJ heat shock family protein;(source:Araport11)	2.33434	2.5286	2.4177	2.9241	2.94495	3.04906	5.86807	6.4989	9.40679	7.63849	6.90892	8.05346	5.55413
	Cara019g009310	AT4G08940	0.90306	Ubiquitin carboxyl-terminal hydrolase family protein;(source:Araport11)	1.09126	3.19338	1.43897	1.99202	1.90347	1.6325	4.50554	5.9801	4.97497	6.53847	4.70317	6.07982	4.62912
	Cara021g000690	AT5G08415	0.902906	Radical SAM superfamily protein;(source:Araport11)	4.44286	7.30152	4.74997	5.10516	5.12686	5.03596	17.4819	13.2435	16.0397	16.5279	15.9257	20.1974	17.8888
	Cara013g010900	AT5G10980	0.902904	Histone variant 3.3	30.4513	48.5366	41.6346	39.45	37.8069	45.4724	88.6724	125.933	110.757	88.6983	132.9	77.7375	60.1266
	Cara004g003730	AT5G52220	0.902902	chromosome transmission fidelity-like protein;(source:Araport11)	0.254255	0.250377	2.97422	3.58057	5.04046	9.67828	9.95608	17.8194	12.6431	14.9254	22.1942	11.1426	17.776
	Cara021g014660	AT1G24764	0.902862	Member of the MAP70 protein family.	6.20063	13.7281	13.8271	20.7525	24.1802	20.0973	47.5804	40.9104	54.8414	44.8763	45.7301	45.1648	40.0373
	Cara001g027830	AT3G07070	0.902851	Protein kinase superfamily protein;(source:Araport11)	0.00708742	0	0	0.0714662	0.152345	0.251116	1.74827	1.36024	1.75913	1.03146	1.53144	1.11411	1.08007
	Cara003g006990	AT5G27680	0.902799	RECQ helicase SIM;(source:Araport11)	1.26779	1.1172	1.49319	1.83045	1.93044	1.82358	5.04866	4.40116	4.08967	3.91382	4.67298	4.58419	2.70348
	Cara004g023720	AT3G19650	0.902724	cyclin-like protein;(source:Araport11)	18.5576	34.2181	25.105	29.2682	28.151	30.9939	75.3265	51.6601	62.7501	57.375	80.7162	55.8951	69.1981
	Cara002g006510	AT3G63290	0.902661	2-oxoglutarate (2OG) and Fe(II)-dependent oxygenase superfamily protein;(source:Araport11)	1.28216	2.10596	3.43533	3.93991	3.65389	3.1291	12.4612	15.5223	15.7503	12.1804	11.7987	11.4476	8.16448
	Cara003g055920	AT5G17210	0.902588	transmembrane protein, putative (DUF1218);(source:Araport11)	3.34654	6.10006	6.86833	8.25032	9.89538	10.1716	25.0875	22.8082	28.4414	19.9267	23.8892	26.5594	21.1098
	Cara022g005100	AT1G14430	0.902385	Galactose oxydase; may function in tissues that require mechanical reinforcements in the absence of lignification.	0.130788	0.0125628	0.019428	0.0398282	0.0396925	0.357277	0.402731	1.47163	1.16705	2.56022	1.95517	1.55246	0.921317
	Cara014g013350	AT4G39790	0.902349	bZIP transcription factor, putative (DUF630 and DUF632);(source:Araport11)	0.200841	0.605733	2.21743	3.20294	4.013	1.38066	13.2313	9.62608	11.0625	11.594	16.0245	19.0655	11.6023
	Cara004g043260	AT3G15605	0.902337	nucleic acid binding protein;(source:Araport11)	0	0	0.0328374	0.0949788	0.132978	0.144059	1.19341	1.11128	1.69923	1.08315	1.0729	1.33049	0.968195
	Cara011g035510	AT5G07610	0.902332	F-box family protein;(source:Araport11)	5.0771	7.91313	7.52699	7.73321	7.33744	6.24072	20.0961	17.7004	22.3426	26.239	18.8509	17.8321	12.9418
	Cara011g012030	AT5G11590	0.902265	encodes a member of the DREB subfamily A-4 of ERF/AP2 transcription factor family. The protein contains one AP2 domain. There are 17 members in this subfamily including TINY.	4.51445	23.2092	1.07012	2.39099	3.48665	7.00952	20.1777	26.1348	44.5544	39.705	49.0359	39.1789	36.243
	Cara019g003930	AT4G16440	0.902207	Encodes a [FeFe]-hydrogenase-like protein named Gollum (for Growth in different Oxygen LeveLs in&#64258;Uences Morphogenesis). Heterologous expression of Gollum in E. coli indicates that it probably contains two [Fe-S] clusters with different magnetic properties. Sequence alignment analysis indicates that these two clusters would be topologically equivalent to the mesial and proximal [Fe-S] cente…	0.197986	0.506373	3.91644	5.52022	4.89657	2.7018	23.3026	14.2326	16.782	20.877	21.5181	20.322	25.0132
	Cara013g016330	AT4G39740	0.902156	Encodes HCC2, one of the two Arabidopsis genes (HCC1 and HCC2) resulting from a duplication with homology to the SCO proteins involved in copper insertion during cytochrome c oxidase (COX) assembly in other organisms. HCC2, which lacks the cysteines and histidine putatively involved in copper binding, functions in copper sensing and redox homeostasis.	2.73311	4.84951	4.55696	5.51324	5.51133	6.1876	11.7196	11.2058	10.0693	11.0968	11.0189	8.82983	12.3069
	Cara022g023030	AT5G20570	0.902141	Encodes a ring-box 1 like protein and component of the SCF ubiquitinization complex mediating auxin responses. Forms a E3 ubiquitin ligase complex with CUL3A and At1g21780.1 a BTB domain protein.	4.6542	8.97775	7.53076	6.94743	6.5395	8.46933	10.2298	11.228	11.379	11.6891	16.624	11.6964	12.5434
	Cara006g028490	AT5G30495	0.902132	Fcf2 pre-rRNA processing protein;(source:Araport11)	6.06191	12.8382	7.63067	8.53748	8.79458	10.7117	17.0805	17.0508	14.8793	16.695	22.7445	17.2307	20.8515
	Cara014g024530	AT2G23530	0.902045	Zinc-finger domain of monoamine-oxidase A repressor R1;(source:Araport11)	0.499082	1.9871	1.95252	2.94794	2.85202	2.11451	4.38677	11.8208	7.76606	7.66644	11.056	11.8263	8.8477
	Cara018g005610	AT3G25690	0.90204	Actin binding protein required for normal chloroplast positioning. The mRNA is cell-to-cell mobile.	0.0121447	0.0153712	1.79834	4.58041	3.6315	4.0639	16.0722	38.5434	35.3192	24.6021	39.2803	16.1694	13.2552
	Cara001g029810	AT3G54560	0.901959	Encodes HTA11, a histone H2A protein. Loss of all H2A.Z (triple mutant with HTA8 and HTA9) results in a reduction in DNA methylation of transposons but not that of genes. Loss of H2A.Z causes misregulation of many genes involved in the response to developmental and environmental cues, and that these genes tend to have high levels of gene-body H2A.Z.	47.4151	68.1545	82.8235	88.6354	69.6464	59.111	148.699	159.294	140.684	181.246	190.612	175.627	230.714
	Cara011g015520	AT5G57390	0.901915	Encodes a member of the AP2 family of transcriptional regulators. May be involved in germination and seedling growth. Mutants are resistant to ABA analogs and are resistant to high nitrogen concentrations.essential for the developmental transition between the embryonic and vegetative phases in plants. Overexpression results in the formation of somatic embryos on cotyledons. It is also required to…	0.785515	1.15411	3.6408	6.61856	8.75695	14.1806	63.3075	77.4616	67.5077	61.7639	83.5802	95.9577	110.422
	Cara012g008050	AT3G20550	0.901871	Encodes a nuclear localized FHA (forhkead) domain containing protein.Mutant plants have shortened roots, delayed flowering time, altered floral organ number, defective floral organs and reduced fertility.Ddl mutants also show reduced levels of pri-miRNAs as well as mature miRNAs suggesting involvement in biogenesis of miRNAs. DDL does not affect transcription of miRNAs directly but may act throug…	3.21611	7.52866	4.65778	4.91694	5.76033	6.52204	10.5357	9.83687	9.96803	14.7559	13.0301	14.0041	10.0033
	Cara011g006450	AT5G54260	0.901772	DNA repair and meiotic recombination protein, component of MRE11 complex with RAD50 and NBS1	7.44113	15.9329	11.097	11.9845	10.7274	13.134	26.2959	23.0284	28.3312	24.7759	26.5444	31.0898	24.8767
	Cara013g015910	AT4G39920	0.901771	Microtubule-folding cofactor, produces assembly-competent alpha-/beta-tubulin heterodimers.	1.70685	2.73713	2.69665	3.29266	4.11408	4.20516	6.82828	8.82886	9.94061	9.35316	8.0784	8.27318	5.22216
	Cara015g016100	AT4G30380	0.901716	Encodes a Plant Natriuretic Peptide (PNP). PNPs are a class of systemically mobile molecules distantly related to expansins; their biological role has remained elusive.	29.0843	27.6282	28.4416	42.7816	45.9455	71.7879	207.356	450.516	458.485	348.612	317.312	302.881	212.489
	Cara013g012830	AT3G51520	0.901651	Encodes a functional acyl-CoA:diacylglycerol acyltransferase with different acyl-CoA substrate preferences and shows higher DAG to TAG conversion rate than AtDGAT1. It increases both C18:2 and C18:3 polyunsaturated fatty acids at the expense of C16:0.	28.9489	7.49964	9.03474	8.50254	4.46721	9.9578	249.883	197.196	219.75	183.441	171.465	151.818	161.675
	Cara013g002940	AT1G18800	0.901605	Double nrp1-1 nrp2-1 mutants show arrest of cell cycle progression at G2/M and disordered cellular organization occurred in root tips. Localize in the nucleus and can form homomeric and heteromeric protein complexes with NRP1. Bind histones Histone2A and Histone2B and associate with chromatin in vivo. Plant mutated in both NRP1 and NRP2 genes show hypersensitivity to genotoxic stresses including …	39.1088	88.161	74.3779	74.9365	79.2372	75.1388	140.66	132.179	137.619	172.717	192.055	115.055	96.0957
	Cara019g021590	AT4G08320	0.901593	Encodes one of the 36 carboxylate clamp (CC)-tetratricopeptide repeat (TPR) proteins (Prasad 2010, Pubmed ID: 20856808) with potential to interact with Hsp90/Hsp70 as co-chaperones.	8.71355	18.1337	17.708	19.526	17.3401	19.0017	27.2969	26.0167	27.3983	29.7506	33.8531	26.8976	22.7967
	Cara004g028340	AT2G45330	0.901593	RNA 2-phosphotransferase, Tpt1 / KptA family;(source:Araport11)	5.98179	10.822	8.05065	8.18834	7.93232	7.86044	12.6289	11.7612	11.6724	13.7617	13.7686	12.2774	12.4509
	Cara010g006340	AT1G78830	0.901419	In combination with MYB4, MAN3, and Mannose part of signaling cascade which regulates cadmium tolerance. Mannose is able to bind to the GNA-related domain of MNB1; mannose binding to the GNA-related domain of MNB1 is required for MAN3-mediated Cd tolerance.Involved in Fe deficiency response via modulation of ROS accumulation.	24.5328	6.57414	9.86905	32.5971	46.4392	69.6948	211.356	315.939	281.573	373.53	228.785	375.287	188.873
	Cara011g009010	#N/A	0.901393	#N/A	7.1057	22.6534	13.0173	15.5233	17.1003	17.0348	26.2088	38.6692	30.5831	47.162	37.0245	30.2807	31.3181
	Cara015g026170	AT4G00910	0.901379	aluminum activated malate transporter family protein;(source:Araport11)	0.145787	0	0	0	0.00771408	0.0413873	1.81097	2.99214	1.79482	5.04466	4.34694	3.43622	0.746242
	Cara012g018960	AT3G12170	0.90135	Chaperone DnaJ-domain superfamily protein;(source:Araport11)	2.81421	4.7239	8.67109	9.29975	11.4742	15.9335	14.237	25.9731	18.046	29.209	35.4768	21.3849	20.5794
	Cara004g006590	AT2G40550	0.901223	Encodes a nuclear localized target of E2Fa-DPa, transcription factors controlling cell cycle progression. Required for sister chromatid cohesion and DNA repair.	3.80813	4.81531	12.9558	17.1402	23.9777	37.7494	37.803	74.5628	52.1881	71.2541	84.8417	42.5144	40.4698
	Cara003g056350	AT3G12490	0.901123	Encodes a protein with cysteine proteinase inhibitor activity. Overexpression increases tolerance to abiotic stressors (i.e.salt,osmotic, cold stress).	28.1375	45.5244	45.1135	47.5027	51.0722	44.6326	72.0149	61.4197	61.8361	71.9988	82.8365	72.6438	72.2015
	Cara019g004710	AT5G42970	0.901103	encodes subunit 4 of COP9 signalosome complex. sequence is similar to a subunit of the 19S regulatory particle of the 26S proteasome. recessive mutation causes derepression of photomorphogenesis.	7.42514	14.8641	15.3197	17.7819	18.1246	21.0198	41.9193	43.9733	39.7023	37.1848	38.0628	32.6751	30.0508
	Cara011g006170	AT3G52940	0.90105	Encodes a sterol C-14 reductase required for cell division and expansion and is involved in proper organization of the embryo.	1.89763	3.98281	5.32906	8.03376	9.99798	9.76296	19.1482	18.0823	19.877	17.553	19.4273	16.2901	20.2063
	Cara012g028620	AT5G20080	0.901013	FAD/NAD(P)-binding oxidoreductase;(source:Araport11)	8.46772	27.9053	23.6664	22.6611	24.992	23.7865	42.9326	36.794	38.802	53.691	57.2522	50.0671	35.7289
	Cara012g001270	AT2G07170	0.901004	ARM repeat superfamily protein;(source:Araport11)	0.285341	0.103694	1.4149	3.08098	3.15287	2.06845	19.6996	20.1849	26.3241	13.5657	19.9155	16.1208	14.1541
	Cara016g011910	AT4G30380	0.90098	Encodes a Plant Natriuretic Peptide (PNP). PNPs are a class of systemically mobile molecules distantly related to expansins; their biological role has remained elusive.	5.3929	5.06122	2.94184	6.02128	7.85907	12.3655	27.4227	59.6729	65.763	49.7288	47.0218	61.8126	35.2132
	Cara014g019240	AT3G51010	0.900939	protein translocase subunit;(source:Araport11)	11.5499	25.9266	15.8894	16.8142	18.727	20.4024	36.9412	36.6682	33.2165	38.5227	35.594	32.4317	28.833
	Cara004g029250	AT3G05850	0.900908	Encodes a member of a domesticated transposable element gene family MUSTANG. Members of this family are derived from transposable elements genes but gained function in plant fitness and flower development. Known members include: AT3G04605 (MUG1), AT2G30640 (MUG2), AT1G06740 (MUG3), AT5G16505 (MUG4), AT3G06940 (MUG5), AT5G48965 (MUG6), AT3G05850 (MUG7) and AT5G34853 (MUG8).	0.006638	0.0369944	0.319565	0.522718	0.233593	0.517582	6.00691	6.62379	7.47611	5.78544	4.90756	7.95114	6.41313
	Cara011g004840	AT2G37020	0.900885	Translin family protein;(source:Araport11)	4.48064	18.539	8.44799	8.44661	9.37215	10.2675	22.6203	25.9653	21.6327	31.977	28.4163	24.7224	16.9798
	Cara003g033710	AT1G49890	0.900872	Together with QWRF1 redundantly modulates cortical microtubule arrangement in floral organ growth and fertility.	3.96939	3.32794	3.77649	5.42952	6.71326	7.42454	18.1028	16.4483	17.122	14.6149	15.5201	16.533	18.6695
	Cara010g004650	AT1G61260	0.900832	cotton fiber (DUF761);(source:Araport11)	0.901446	4.84658	3.1686	3.86089	6.03097	8.99059	11.0993	16.8003	12.4581	17.6722	20.4596	13.8425	7.02827
	Cara017g015180	AT5G13610	0.900818	Encodes a mitochondria-localized protein involved in ABI4-mediated mitochondrial retrograde signalling.	2.58538	6.6122	2.33792	2.9389	3.2734	3.34746	11.0503	10.7315	10.1116	12.9547	9.33075	11.1044	9.49524
	Cara005g014310	AT1G05830	0.900815	Encodes a homolog of trithorax, a histone-lysine N-methyltransferase. Paralog of ATX1. Unlike ATX1 which is involved in trimethylating of histone H3-mysine 4, ATX2 is involved in dimethylating of histone H3-lysine 4. ATX1 and ATX2 influence the expression of largely nonoverlapping gene sets. The expression pattern of ATX2 is also different from that of ATX1.	6.88351	8.66072	8.81928	10.3584	10.6716	12.7166	28.4471	21.8272	25.7096	23.9683	25.1758	29.3862	19.8448
	Cara012g034460	AT3G09660	0.900762	Encodes a minichromosome maintenance protein that is involved with RAD51 in a backup pathway that repairs meiotic double strand breaks without giving meiotic crossovers when the major pathway, which relies on DMC1, fails.	0.240559	2.3843	5.37929	5.7764	5.84107	6.96743	6.97345	13.1734	10.1385	13.2484	17.0504	11.5228	9.87513
	Cara011g024900	AT5G05130	0.900761	DNA/RNA helicase protein;(source:Araport11)	0.159499	0.669173	1.08525	1.61239	1.5783	1.33816	8.48251	7.86039	10.7037	5.78219	9.6704	11.3344	8.52395
	Cara006g022870	AT5G43530	0.900751	Helicase protein with RING/U-box domain-containing protein;(source:Araport11)	0.110423	0.290429	3.22006	5.26014	6.01789	5.75635	9.11282	31.7748	21.7801	36.006	54.0337	36.5546	14.2664
	Cara004g005760	AT4G25120	0.90072	Encodes a homolog of the yeast SRS2 (Suppressor of RAD Six-screen mutant 2) helicase. The Arabidopsis SRS2 is a functional 3?- to 5?-helicase. Biochemical studies show that SRS2 disrupts recombinogenic DNA intermediates and facilitates single strand annealing.	0.534367	0.90939	3.31347	4.13685	4.00545	4.34782	6.18215	15.9907	10.7863	10.246	14.5017	14.2506	9.12643
	Cara011g035770	AT5G07610	0.900662	F-box family protein;(source:Araport11)	1.67284	3.52918	2.45289	3.4043	2.98226	2.94649	5.32549	6.36967	6.99183	10.0178	7.1078	6.47863	5.13493
	Cara011g012520	AT5G56590	0.900633	O-Glycosyl hydrolases family 17 protein;(source:Araport11)	3.01497	7.95517	6.68631	11.1099	9.31896	4.52041	65.2024	53.9825	55.1379	41.0618	74.0833	80.9619	73.2673
	Cara006g026210	AT3G06400	0.900531	Encodes a SWI2/SNF2 chromatin remodeling protein belonging to the ISWI family. Involved in nuclear proliferation during megagametogenesis and cell expansion in the sporophyte. Constitutively expressed. RNAi induced loss of function in megagametogenesis results in female sterility.35S:RNAi plants have reduced stature. Double mutation in CHR17 and CHR11 results in the loss of the evenly spaced nucl…	21.2742	37.2329	37.1865	39.3164	37.7785	39.3813	75.7127	72.6527	90.7502	99.8257	93.1743	96.9442	47.331
	Cara018g008820	AT1G33420	0.900516	RING/FYVE/PHD zinc finger superfamily protein;(source:Araport11)	4.56007	7.57716	9.59457	13.443	16.8146	24.004	54.6348	40.0614	49.6557	46.8681	46.5507	48.6928	36.3621
	Cara004g020150	AT2G21290	0.900503	30S ribosomal protein S31;(source:Araport11)	7.46806	15.8431	5.40447	6.96643	6.32043	6.82595	14.2815	19.6432	20.7361	29.3982	29.3845	16.32	23.4809
	Cara009g024120	AT5G54300	0.900499	cotton fiber-like protein (DUF761);(source:Araport11)	1.62074	11.9929	4.20909	4.75841	4.74869	7.17643	10.6655	17.9829	18.3489	16.5758	25.8081	20.7587	13.0048
	Cara019g010980	AT4G24470	0.900436	ZIM is a putative transcription factor containing an atypical GATA-type zinc-finger motif.	4.51197	4.46771	6.2546	8.11621	8.49859	6.18261	15.6213	16.0217	19.9128	15.3795	17.0696	21.3998	16.0352
	Cara012g024760	AT2G06040	0.900371	Contributes to UV tolerance through nucleotide excision repair.	0.680629	6.92595	8.18713	10.385	12.1621	15.5875	51.5612	88.9533	62.601	64.367	66.2264	65.0534	23.1951
	Cara015g012460	AT2G24970	0.90033	spindle/kinetochore-associated protein;(source:Araport11)	2.3097	2.39601	3.81068	4.20471	4.97323	4.57402	9.86429	13.7202	9.2434	10.393	20.2451	13.5105	17.5126
	Cara019g003660	AT4G34660	0.900295	Critical non-ATG regulator of plant autophagy which colocalizes with representative ATG proteins during autophagosome biogenesis in growing pollen tubes.	5.38435	8.3045	9.24918	13.823	14.478	15.4571	51.9653	49.0303	65.1394	32.0687	60.4538	54.6585	44.8407
	Cara003g007210	AT1G09020	0.900273	Component of the regulatory subunit of SNF1-related protein kinase. As part of the regulatory complex it binds maltose which promotes kinase activity.	14.5546	21.7274	17.7432	19.8524	20.3958	19.1736	34.0218	29.2099	31.3161	30.0645	31.003	29.4193	30.422
	Cara007g006270	AT1G16040	0.900196	phosphatidylinositol-glycan biosynthesis class F-like protein;(source:Araport11)	3.18702	7.84116	8.60288	9.40204	9.39171	11.267	29.6997	32.9647	24.7922	30.5749	25.1593	19.3382	21.5398
	Cara003g045300	AT5G04770	0.900114	Encodes a member of the cationic amino acid transporter (CAT) subfamily of amino acid polyamine choline transporters. Does not mediate efficient uptake of basic amino acids in yeast or Xenopus systems but can transport neutral and acidic amino acid analogs. Expressed in sink tissues. Induced during infestation of roots by the plant parasitic root-knot nematode, Meloidogyne incognita. Localized in…	0.833766	0.0832157	0.296073	0.537842	0.84804	2.07297	13.153	44.853	49.4343	51.0511	66.1499	57.3015	9.68039
	Cara009g027100	AT1G53720	0.90005	Encodes a cyclophilin, member of a family modular proteins consisting of a peptidyl-prolyl cis? trans isomerase (PPIase) domain, followed by an RNA recognition motif (RRM), and a C-terminal domain enriched in charged amino acids. Interacts with with SCL33/SR33 and with a majority of Arabidopsis SR proteins and the largest subunit of RNA polymerase II. Localizes to the nucleus, but it does not sig…	7.85912	13.944	12.1879	13.1028	12.8957	15.3948	42.7087	41.2894	48.3805	37.9113	38.5196	32.5398	26.2536
	Cara008g022960	AT1G20200	0.900046	PAM domain (PCI/PINT associated module) protein;(source:Araport11)	9.26674	16.4268	15.5768	18.7819	18.5985	20.3313	32.8127	27.0633	29.2322	31.5084	31.7971	31.5471	29.3133
	Cara018g001420	AT4G15950	0.900018	Non-catalytic subunit common to Nuclear DNA-dependent RNA polymerases IV and V; homologous to budding yeast RPB4. Role in gene silencing. Required for RNA-directed DNA methylation.	11.8969	25.3888	21.0788	25.7584	22.4758	14.9382	45.077	42.7869	41.6114	38.525	43.6172	45.4023	39.5385
	Cara013g007040	AT1G64960	0.90001	ARM repeat superfamily protein;(source:Araport11)	0.177872	0.068905	1.57837	2.16735	2.49958	2.94824	4.12322	8.07207	5.40823	5.9388	10.2172	9.50696	5.51739
	Cara006g027500	#N/A	-0.900174	#N/A	44.5104	54.0294	48.2435	36.6007	32.1746	25.5304	7.67111	9.39683	5.75096	4.40357	6.57452	6.51332	13.8077
	Cara008g023170	AT2G25737	-0.900399	Sulfite exporter TauE/SafE family protein;(source:Araport11)	20.7757	45.1197	41.4994	43.8351	37.9252	34.6466	16.4436	14.0712	11.2832	11.5768	7.3828	8.94277	14.3178
	Cara014g002420	#N/A	-0.900751	#N/A	2.26751	3.54614	2.70765	3.62416	2.90351	1.67239	0.25337	0.0575133	0	0.00321442	0	0.0511309	1.52725
	Cara001g019410	AT3G44620	-0.900822	protein-tyrosine phosphatase;(source:Araport11)	9.61848	9.35994	7.05986	6.80694	7.70703	7.03121	5.00738	4.85166	4.0132	4.05366	3.5141	3.50166	3.86854
	Cara019g015350	AT3G46730	-0.900926	NB-ARC domain-containing disease resistance protein;(source:Araport11)	0.740705	0.590725	0.989572	0.890569	1.05043	0.461466	0.110167	0.124212	0.174507	0.0860913	0.0207839	0.0438361	0.116217
	Cara016g003470	AT5G23850	-0.901063	O-glucosyltransferase rumi-like protein (DUF821);(source:Araport11)	24.4188	33.1505	19.5844	25.3928	27.74	16.1995	5.74821	7.60614	6.57928	4.88892	2.24108	0.49822	2.68058
	Cara007g008720	AT1G53350	-0.901161	Disease resistance protein (CC-NBS-LRR class) family;(source:Araport11)	3.67416	1.6816	2.72283	2.55168	2.09336	2.00287	0.300853	0.249117	0.223218	0.287419	0.108385	0.235869	0.170095
	Cara005g013020	AT1G53350	-0.901203	Disease resistance protein (CC-NBS-LRR class) family;(source:Araport11)	1.27285	0.843677	1.37861	1.63515	1.79589	1.85056	0.820379	0.318854	0.252358	0.330813	0.09634	0.26176	0.661005
	Cara007g008200	AT4G15060	-0.901389	FBD, F-box/LRR protein;(source:Araport11)	2.30615	1.63955	2.76566	2.53987	1.92154	1.88543	1.43344	0.601252	0.906573	0.663545	0.593414	0.603459	0.508812
	Cara006g022580	AT2G38940	-0.901541	Encodes Pht1;4, a member of the Pht1 family of phosphate transporters which include: Pht1;1/At5g43350, Pht1;2/At5g43370, Pht1;3/At5g43360, Pht1;4/At2g38940, Pht1;5/At2g32830, Pht1;6/At5g43340, Pht1;7/At3g54700, Pht1;8/At1g20860, Pht1;9/At1g76430 (Plant Journal 2002, 31:341). Expression is upregulated in the shoot of cax1/cax3 mutant and is responsive to phosphate (Pi) and not phosphite (Phi) in r…	493.518	363.077	296.95	388.046	347.793	230.211	68.6548	86.6857	110.755	70.9576	56.3937	49.8399	96.0378
	Cara008g018080	AT1G53350	-0.901567	Disease resistance protein (CC-NBS-LRR class) family;(source:Araport11)	3.16947	1.75533	2.89919	2.44865	2.1753	3.05508	0.490644	0.656985	0.501022	0.79921	0.286826	0.449448	0.115338
	Cara021g021060	AT5G39660	-0.901882	Dof-type zinc finger domain-containing protein, identical to H-protein promoter binding factor-2a GI:3386546 from (Arabidopsis thaliana). Interacts with LKP2 and FKF1, but its overexpression does not change flowering time under short or long day conditions.	2.62966	2.79781	5.04825	3.81467	4.61073	2.49475	1.18309	0.0225048	0.0256461	0.0650628	0.0579527	0.0433524	0.0570653
	Cara015g023180	AT1G63000	-0.902365	nucleotide-rhamnose synthase/epimerase-reductase;(source:Araport11)	28.6218	59.0425	44.4836	40.1885	45.4335	28.575	16.0677	8.5472	7.63738	5.92224	4.23938	3.91491	12.8015
	Cara007g012350	AT2G31880	-0.902549	Encodes a putative leucine rich repeat transmembrane protein that is expressed in response to Pseudomonas syringae. Expression of SRRLK may be required for silencing via lsiRNAs. Regulates cell death and innate immunity.	15.5767	6.98119	14.4649	14.5666	11.1126	11.4961	1.74488	1.44759	1.95468	2.51025	1.15016	1.5338	1.3764
	Cara007g001680	AT5G13640	-0.902608	arabidopsis phospholipid:diacylglycerol acyltransferase (PDAT)	68.9	67.1	65.2111	73.5727	72.0091	45.5312	44.6938	34.9142	31.4422	34.0304	27.2166	31.1658	25.9415
	Cara012g029460	AT2G11520	-0.902815	high overall homology to CRCK1	96.2458	74.546	79.4685	82.3264	70.1997	84.2429	56.8569	38.7918	38.62	27.3603	31.3428	50.4562	71.2707
	Cara016g011410	AT4G32551	-0.903184	LEUNIG regulates floral organ identity,gynoecium and ovule development. Negatively regulates AGAMOUS . Encodes a glutamine-rich protein with seven WD repeats similar to transcriptional corepressors.	54.6128	58.6893	38.319	47.3548	47.7993	42.2606	20.6329	15.5353	15.5844	12.5785	12.9294	11.5686	38.2006
	Cara021g011460	AT4G27290	-0.90326	S-locus lectin protein kinase family protein;(source:Araport11)	5.06299	3.52748	5.69367	6.21833	5.93733	4.15837	2.3543	2.30654	2.68375	1.51866	1.52743	2.09653	2.76099
	Cara014g025480	AT3G30390	-0.903299	Encodes a putative amino acid transporter.	72.0436	91.1515	71.8895	85.2303	104.827	126.923	48.5594	33.4404	26.4291	27.6481	19.6554	33.2543	30.4056
	Cara001g020830	AT3G57120	-0.90338	Protein kinase superfamily protein;(source:Araport11)	2.99481	3.46247	2.87227	3.62531	2.89929	3.36731	1.24181	1.23237	0.822923	1.47015	0.938108	1.45137	2.60647
	Cara009g025920	AT4G26850	-0.903423	Encodes a novel protein involved in ascorbate biosynthesis, which was shown to catalyze the transfer of GMP from GDP-galactose to a variety of hexose-1-phosphate acceptors. Recessive mutation has a reduced amount of vitamin C, lower level of non-photochemical quenching, and reduced rate of conversion of violaxanthin to zeaxanthin in high light.	235.3	134.293	236.23	191.64	169.267	148.558	74.0382	46.137	62.198	59.5727	43.7418	81.7132	68.2644
	Cara004g022000	AT4G33970	-0.903546	Pollen expressed protein required for pollen tube growth.Along with other members of the LRX family, itnteracts with RALF4 to control pollen tube growth and integrity. Loss of function results in premature pollen tube rupture and reduced fertility.	0.835959	1.14831	0.582392	0.730978	0.642704	0.815168	0.409741	0.145288	0.135237	0.233434	0.0763531	0.237692	0.160899
	Cara015g001700	AT4G17080	-0.903859	Histone H3 K4-specific methyltransferase SET7/9 family protein;(source:Araport11)	5.89676	9.9859	9.55924	7.92719	8.45137	8.72132	6.41022	3.51933	2.56387	3.58684	2.63472	3.66694	4.2647
	Cara017g014200	AT5G46220	-0.904297	Encodes a protein with alkaline ceramidase activity that is involved in regulation of turgor during pollen tube growth and silique stomatal movement. Tod1 is expressed specifically in pollen and silique guard cells. Loss of function mutations have reduced fertility due to defects in pollen transmission.	5.6314	4.82775	5.757	5.06771	6.73284	2.48933	0.790125	1.03915	0.450174	0.274439	0.187201	0.223596	0.119637
	Cara003g053620	AT5G52810	-0.904462	SAR-DEFICIENT4 (SARD4) alias ORNITHINE CYCLODEAMINASE/m-CRYSTALLIN (ORNCD1) is involved in the biosynthesis of pipecolic acid. The reductase converts dehydropipecolic acid intermediates generated from L-Lysine by AGD2-LIKE DEFENSE RESPONSE PROTEIN1 (ALD1) to pipecolic acid (PMID:28330936).	9.15368	9.13045	10.4744	9.21431	9.66448	7.59691	8.85605	4.24095	5.53314	4.70019	3.00471	4.48578	5.82336
	Cara013g015460	AT2G17220	-0.904786	Encodes a putative serine/threonine-specific protein kinase kin3. Protein is N-myristoylated.	4.44401	2.40249	4.52164	4.83522	5.64099	5.15586	1.54811	1.01203	1.05696	1.09114	0.723362	0.807896	1.76735
	Cara012g008920	AT1G28260	-0.904838	Telomerase activating protein Est1;(source:Araport11)	0.845075	0.661313	0.908514	0.847588	1.05395	0.955611	0.303245	0.183403	0.177738	0.299129	0.115194	0.58546	0.127514
	Cara001g008480	AT5G12960	-0.90521	Derived from tandem duplication of AT5G12950. GH127 domain comtianing protein that is similar to beta-L- arabinofuranosidases.Most highly expressed in pollen.	13.5363	15.0154	11.6139	10.7038	14.6716	9.1114	2.17164	2.79824	1.48084	2.3249	1.11455	0.963121	8.40349
	Cara013g023830	AT5G38280	-0.905335	putative receptor serine/threonine kinase PR5K (PR5K) mRNA, PR5-like receptor kinase	21.5421	16.8479	15.5842	17.7112	14.6906	21.3069	10.7506	6.4441	7.75596	8.41658	2.86416	1.364	6.27454
	Cara003g024530	AT2G44430	-0.905347	DNA-binding bromodomain-containing protein;(source:Araport11)	7.35424	8.18058	5.93887	5.44431	4.83407	7.08078	1.85729	2.01109	1.96052	2.45932	1.2196	0.901974	1.36179
	Cara021g019150	#N/A	-0.905606	#N/A	230.599	216.668	221.091	239.015	214.772	124.043	129.947	72.4053	82.268	81.1889	48.6319	75.5132	50.1016
	Cara009g000900	AT5G41920	-0.906331	Encodes a GRAS family transcription factor that is involved in bundle sheath cell fate specification.	2.38585	3.02853	2.83296	3.46645	3.77217	1.41525	0.41456	0.0949628	0.0693012	0.0811627	0.0905891	0.15915	0.276797
	Cara002g013540	AT5G02390	-0.906662	Target promoter of the male germline-specific transcription factor DUO1.	8.99725	7.89095	7.64577	4.74103	5.45068	6.88884	0.866457	1.44853	0.616024	1.39187	0.714929	1.09126	0.381681
	Cara004g003110	AT1G02260	-0.906677	Divalent ion symporter;(source:Araport11)	1.6592	1.51638	1.42564	2.27282	2.31257	1.60129	0.405823	0.697489	0.538449	0.462923	0.242995	0.247569	0.775281
	Cara003g049670	AT2G40410	-0.906728	Encodes a Ca(2+)-dependent nuclease that can degrade both DNA and RNA.	25.0248	23.8814	33.9294	34.2314	25.6991	20.5326	4.92069	9.9698	5.06131	5.08545	4.23319	2.57911	3.33309
	Cara004g002740	AT5G52810	-0.906822	SAR-DEFICIENT4 (SARD4) alias ORNITHINE CYCLODEAMINASE/m-CRYSTALLIN (ORNCD1) is involved in the biosynthesis of pipecolic acid. The reductase converts dehydropipecolic acid intermediates generated from L-Lysine by AGD2-LIKE DEFENSE RESPONSE PROTEIN1 (ALD1) to pipecolic acid (PMID:28330936).	25.4833	13.3779	26.2899	21.6272	22.018	20.6727	8.42432	6.08496	6.69263	8.56102	4.69817	5.08533	6.95304
	Cara022g013470	AT1G71140	-0.907041	MATE transporter that can export the antibiotic norfloxacin.	3.02166	1.58357	2.27187	2.31648	2.14382	1.23562	0.122873	0	0	0	0	0.0140458	0.560836
	Cara003g026200	#N/A	-0.907086	#N/A	3.71909	2.74485	3.95175	4.03782	5.09807	4.60792	1.99876	0.987783	1.50338	0.863625	0.303641	0.170665	0
	Cara001g000310	AT3G13480	-0.907784	nuclear polyadenylated RNA-binding protein;(source:Araport11)	2.63438	4.26026	3.52223	3.48417	3.8983	2.29179	0.472011	0.597896	0.250089	0.302938	0.157794	0.564896	2.08052
	Cara011g036620	AT5G48540	-0.908077	receptor-like protein kinase-related family protein;(source:Araport11)	4.59348	8.8207	7.18003	8.15769	7.4867	10.269	1.21421	1.40857	0.800538	0.485326	0.257091	0.576319	4.0453
	Cara015g001660	AT5G51160	-0.908082	Ankyrin repeat family protein;(source:Araport11)	4.49136	6.32918	8.55076	6.42192	5.52011	5.36226	1.4629	1.48647	1.06072	1.57793	0.813806	0.643373	0.887328
	Cara019g024660	AT5G65550	-0.909005	UDP-Glycosyltransferase superfamily protein;(source:Araport11)	5.6206	5.81101	4.39449	6.88967	6.38405	4.46701	3.67699	2.40728	1.97477	2.09077	1.49421	1.13308	2.29048
	Cara001g004530	#N/A	-0.909157	#N/A	5.95024	4.62136	4.61357	3.47291	3.53332	3.68599	2.53756	1.74186	1.76704	1.35431	0.969676	2.03244	1.68646
	Cara009g020200	#N/A	-0.909173	#N/A	0.925476	0.5957	0.838341	0.812196	1.14448	1.31108	0.0871892	0	0.0585356	0.0181737	0.0158716	0.277838	0.174891
	Cara008g019850	AT5G12250	-0.909221	Encodes a beta-tubulin. Expression of TUB6 has been shown to decrease in response to cold treatment.	23.2486	19.6687	31.0993	24.1271	21.664	14.7798	3.51783	5.4326	3.84428	3.47188	1.28093	0.555854	0.811673
	Cara014g010770	AT3G46710	-0.909489	NB-ARC domain-containing disease resistance protein;(source:Araport11)	0.644369	1.08071	1.04173	1.17331	1.29001	1.49615	0.133854	0.24884	0.142176	0.108186	0.0483132	0.104911	0.388966
	Cara012g014450	AT1G07250	-0.909537	UDP-glucosyl transferase 71C4;(source:Araport11)	0.886552	1.5504	1.06622	1.27294	1.10279	0.698058	0.038978	0.0547049	0.0240709	0.09441	0.0260689	0.0443028	0.11329
	Cara013g009970	AT5G66530	-0.909567	Galactose mutarotase-like superfamily protein;(source:Araport11)	24.7498	25.8619	21.1047	22.431	24.9876	22.5112	20.0633	13.3343	16.0198	9.51944	9.69184	9.6432	18.4521
	Cara006g001670	AT2G43820	-0.909645	Encodes a nicotinate-O-glycosyltransferase. Induced by Salicylic acid, virus, fungus and bacteria. Also involved in the tryptophan synthesis pathway. Independent of NPR1 for their induction by salicylic acid. UGT74F1 transfers UDP:glucose to salicylic acid (forming a glucoside (SAG) and a glucose ester (SGE)), benzoic acid, and anthranilate in vitro. UGT74F2 shows a weak ability to catalyze the f…	6.59938	8.6462	7.77658	5.56032	6.2393	4.16543	0.714589	0.395905	0.585823	0.838977	0.213012	0.219164	3.21585
	Cara015g016010	AT5G25450	-0.909845	Cytochrome bd ubiquinol oxidase, 14kDa subunit;(source:Araport11)	93.1806	126.255	124.036	116.391	115.103	98.3793	82.0366	66.8299	71.2657	65.7394	67.0442	80.1723	75.177
	Cara008g002180	AT1G74640	-0.909941	alpha/beta-Hydrolases superfamily protein;(source:Araport11)	30.8236	31.8786	29.915	27.0812	30.5357	21.9525	13.5989	13.706	14.0291	16.4232	9.14509	7.00252	11.7187
	Cara014g021340	AT1G71090	-0.910668	Auxin efflux carrier family protein;(source:Araport11)	41.0271	26.5421	23.3393	23.2242	32.7522	30.4964	8.5082	7.04001	4.5625	8.02697	4.65282	5.61209	7.30685
	Cara006g007740	AT2G43540	-0.910956	transmembrane protein;(source:Araport11)	4.68734	5.66064	8.17695	7.84007	6.60311	4.86262	1.07699	1.41454	0.72944	1.27752	0.660902	0.544015	1.45692
	Cara014g030460	AT4G38250	-0.910999	Transmembrane amino acid transporter family protein;(source:Araport11)	21.3319	33.6829	24.4638	26.1265	25.9084	29.2048	9.38801	13.6535	6.98928	11.0497	5.56573	9.50393	6.27878
	Cara006g020180	AT1G80110	-0.911079	phloem protein 2-B11;(source:Araport11)	13.1631	14.7374	9.90073	10.9795	9.38319	5.89166	1.76654	0.91975	0.928758	0.519348	0.397421	1.41558	2.5079
	Cara005g013690	AT5G43470	-0.911261	Confers resistance to Peronospora parasitica. In arabidopsis ecotype Dijon-17, HRT-mediated signaling is dependent on light for the induction of hypersensitive response and resistance to turnip crinkle virus.	1.40515	1.60078	1.34444	1.54558	1.28597	0.622111	0.276272	0.132522	0.149051	0.151566	0.0694708	0.042955	0.115597
	Cara003g031520	AT1G34750	-0.911692	Protein phosphatase 2C family protein;(source:Araport11)	25.8517	42.3391	45.9367	45.4956	36.9489	34.6494	17.944	16.7683	13.8394	15.7542	9.08626	13.0575	13.583
	Cara014g027990	AT5G14860	-0.911915	UDP-Glycosyltransferase superfamily protein;(source:Araport11)	22.2453	24.7658	16.7888	16.6897	20.5504	15.5128	12.6568	7.27413	5.08897	3.15756	2.08286	2.1257	1.88294
	Cara003g028930	AT2G45400	-0.91202	involved in the regulation of brassinosteroid metabolic pathway	24.5888	33.9575	26.0557	24.4268	20.49	15.9659	2.58406	5.04262	1.47395	1.71833	1.63477	1.68343	1.37556
	Cara021g017860	#N/A	-0.912289	#N/A	1.30633	0.777126	0.878262	0.865493	0.842796	0.689475	0.517861	0.0728537	0.109144	0.0643018	0.0989876	0.0635222	0.165449
	Cara004g025900	AT5G64550	-0.912594	loricrin-like protein;(source:Araport11)	40.3335	59.6656	56.2391	58.7808	56.194	43.5132	29.1156	21.0779	16.7832	16.4724	15.279	34.1442	15.671
	Cara005g013820	AT5G43470	-0.913676	Confers resistance to Peronospora parasitica. In arabidopsis ecotype Dijon-17, HRT-mediated signaling is dependent on light for the induction of hypersensitive response and resistance to turnip crinkle virus.	1.77329	2.00207	1.67721	1.89834	1.59504	0.7987	0.377946	0.17864	0.199179	0.2057	0.0893319	0.0608229	0.150253
	Cara010g001780	AT3G29170	-0.913786	transmembrane protein (DUF872);(source:Araport11)	23.6624	28.4284	35.5851	29.8328	28.6827	31.1358	16.9966	18.3377	17.8912	16.7143	12.6875	13.1269	17.9619
	Cara005g006200	AT2G29420	-0.913961	Encodes glutathione transferase belonging to the tau class of GSTs. Naming convention according to Wagner et al. (2002). Induced by Salicylic acid. Independent of NPR1 for their induction by salicylic acid.	9.7293	5.99882	9.66349	10.1555	9.04523	5.97332	2.23431	0.807196	0.952063	1.5016	1.44162	0.756079	2.51347
	Cara021g024530	AT1G67710	-0.914059	Encodes an Arabidopsis response regulator (ARR) protein that acts in concert with other type-B ARRs in the cytokinin signaling pathway. Affects ABA-JA crosstalk.	11.4168	9.81177	8.12872	11.1265	8.12604	6.71282	5.38167	2.59244	3.7136	2.89294	2.4022	2.0641	3.77447
	Cara006g024480	AT4G14930	-0.914223	Survival protein SurE-like phosphatase/nucleotidase;(source:Araport11)	19.1835	19.7101	14.5825	15.034	17.9582	15.0697	8.22186	8.29318	7.57352	8.61368	8.19777	8.73946	9.61524
	Cara013g004360	AT3G30390	-0.914292	Encodes a putative amino acid transporter.	46.1588	82.6818	72.7763	85.7592	92.9548	88.239	32.2822	24.5874	20.9312	20.7979	13.9576	24.5667	16.5977
	Cara022g005840	AT1G69523	-0.914456	S-adenosyl-L-methionine-dependent methyltransferases superfamily protein;(source:Araport11)	43.4589	33.862	52.3004	54.803	53.3941	29.7949	17.1894	9.22749	9.23385	8.3112	6.18163	4.81969	9.35206
	Cara014g006700	AT5G35450	-0.914839	Disease resistance protein (CC-NBS-LRR class) family;(source:Araport11)	0.872279	1.80895	1.84313	1.88708	1.71697	1.14215	0.161698	0.00478358	0.0053645	0.020728	0.00203292	0.0534334	0.0603378
	Cara002g013960	AT1G07710	-0.91494	Ankyrin repeat family protein;(source:Araport11)	10.5246	15.3694	10.4179	14.3968	13.6186	7.8674	1.33768	2.12145	2.30673	1.44389	0.553421	0.410558	0.572348
	Cara019g013420	AT1G22610	-0.91517	C2 calcium/lipid-binding plant phosphoribosyltransferase family protein;(source:Araport11)	7.57192	8.12572	9.47652	10.2321	8.99482	5.29897	3.02036	3.69126	2.53331	2.6025	1.09509	1.58634	2.54631
	Cara011g021270	AT2G15490	-0.915201	UDP-glycosyltransferase 73B4;(source:Araport11)	9.44402	15.0566	12.8929	16.4062	17.4744	10.9213	1.27167	1.30381	1.0198	2.18465	1.2819	2.01986	4.14551
	Cara010g010700	AT1G53035	-0.915851	transmembrane protein;(source:Araport11)	14.3052	10.5484	8.86584	11.3409	13.3202	13.9195	6.39351	4.86414	3.57408	4.22185	3.43232	3.02702	6.55433
	Cara005g025310	AT2G43820	-0.915917	Encodes a nicotinate-O-glycosyltransferase. Induced by Salicylic acid, virus, fungus and bacteria. Also involved in the tryptophan synthesis pathway. Independent of NPR1 for their induction by salicylic acid. UGT74F1 transfers UDP:glucose to salicylic acid (forming a glucoside (SAG) and a glucose ester (SGE)), benzoic acid, and anthranilate in vitro. UGT74F2 shows a weak ability to catalyze the f…	8.08864	14.6355	13.2583	17.636	16.0345	16.8756	1.69077	1.56567	1.31259	1.54418	0.601803	0.762285	5.33838
	Cara002g028800	AT5G12950	-0.916103	GH127 domain comtianing protein that is similar to beta-L- arabinofuranosidases.	9.70023	8.83904	6.95047	7.51798	10.5186	5.58179	1.49861	1.79338	1.0502	1.59437	0.759319	0.778789	3.60305
	Cara021g009560	AT3G14470	-0.916616	NB-ARC domain-containing disease resistance protein;(source:Araport11)	1.24349	1.26669	1.61799	2.01861	2.03445	2.44412	0.433373	0.0303013	0.114036	0.0443718	0.0301179	0.0286191	0.186758
	Cara022g021100	#N/A	-0.91732	#N/A	1.71793	1.03464	1.19201	1.20262	1.12852	0.944647	0.707368	0.0921713	0.143022	0.0911623	0.118633	0.0819967	0.177594
	Cara005g002130	AT2G47800	-0.917361	Encodes a plasma membrane localized ATPase transporter involved in multidrug transport. The expression of this gene is upregulated by herbicide safeners such as benoxacor, fluxofenim and fenclorim. The mRNA is cell-to-cell mobile.	26.9154	37.3502	26.6964	39.9889	46.5131	38.2235	17.9685	10.2944	8.92611	10.2222	4.49783	8.92762	6.59475
	Cara004g022030	AT3G19000	-0.917407	2-oxoglutarate (2OG) and Fe(II)-dependent oxygenase superfamily protein;(source:Araport11)	29.0594	33.1422	18.3323	21.246	24.8914	31.9444	7.78426	4.15443	13.1859	2.97535	1.70046	7.66256	12.9632
	Cara006g004220	AT4G27190	-0.917469	NB-ARC domain-containing disease resistance protein;(source:Araport11)	15.6905	6.86666	10.923	13.0675	13.2013	10.1528	0.969767	0.314431	0.455217	0.309249	0.0717465	0.102938	0.181881
	Cara019g020160	#N/A	-0.917532	#N/A	2.6529	1.64773	1.82273	1.86751	1.69465	1.44244	1.10191	0.206035	0.22507	0.144469	0.19605	0.159474	0.335541
	Cara006g000430	AT1G05620	-0.917553	Encodes a cytosolic inosine nucleoside hydrolase. It forms a heterocomplex with NSH1 with almost two orders of magnitude higher catalytic efficiency for xanthosine hydrolysis than observed for NSH1 alone. Transcript levels for this gene are elevated in older leaves suggesting that it may play a role in purine catabolism during senescence.	14.5147	18.2846	28.0368	19.2125	16.9588	18.4324	2.91009	2.50062	2.40575	2.72816	1.38273	1.07754	5.63458
	Cara011g005230	AT2G36840	-0.917771	Encodes a ACT domain-containing protein. The ACT domain, named after bacterial aspartate kinase, chorismate mutase and TyrA (prephenate dehydrogenase), is a regulatory domain that serves as an amino acid-binding site in feedback-regulated amino acid metabolic enzymes.	14.5785	17.1527	13.2647	14.4584	16.97	14.5446	9.58374	10.2222	11.184	8.95149	8.5754	9.27623	9.29001
	Cara019g025920	AT1G76880	-0.917986	DF1 is a putative transcription factor required for the synthesis of seed mucilage polysaccharides. The df1 seeds produce almost 50% less mucilage than wild-type, but show less severe defects than the myb5 and ttg2 mutants.	13.8873	13.784	10.7551	11.5102	12.6081	9.15628	3.16414	2.32246	1.90917	2.62815	0.899249	2.2841	8.99521
	Cara006g023570	AT1G58390	-0.91856	Disease resistance protein (CC-NBS-LRR class) family;(source:Araport11)	1.3164	1.14188	1.23419	1.49839	1.58215	1.1207	0.391018	0.627689	0.509722	0.549112	0.219418	0.238157	0.35475
	Cara013g006480	AT5G62220	-0.91859	Encodes a Golgi apparatus-localized galactosyltransferase involved in galactosyl-substitution of xyloglucan at position 2.	11.9965	7.1321	6.91043	7.85787	9.32862	10.484	1.92248	2.06166	0.980304	1.58339	0.677155	1.92063	0.919326
	Cara010g002930	AT2G41640	-0.918936	Potential heat-priming associated target of ATAF1.	18.5512	32.6131	20.8251	22.0208	24.8782	29.5621	2.02118	5.07966	1.79358	2.1399	0.824338	0.513681	0.607745
	Cara001g008560	AT5G12950	-0.919051	GH127 domain comtianing protein that is similar to beta-L- arabinofuranosidases.	7.76289	8.06932	5.77317	6.41493	8.23252	4.64874	1.28671	1.58377	0.877881	1.39092	0.599867	0.624209	3.23208
	Cara004g013880	AT4G21380	-0.919609	encodes a putative receptor-like serine/threonine protein kinases that is similar to Brassica self-incompatibility (S) locus. Expressed in root. Shoot expression limited to limited to the root-hypocotyl transition zone and at the base of lateral roots as well as in axillary buds, and pedicels.	5.43514	4.18884	6.53321	4.69677	2.78869	4.79993	0.734372	0.0811007	0.152236	0.0548187	0.10642	0.649256	1.46806
	Cara017g001750	AT3G46530	-0.919631	Confers resistance to the biotrophic oomycete, Peronospora parasitica. Encodes an NBS-LRR type R protein with a putative amino-terminal leucine zipper. Fungal protein ATR13 induces RPP13 gene expression and disease resistance. The mRNA is cell-to-cell mobile.	1.06979	1.13343	1.68311	1.83134	1.86235	1.6945	0.302132	0.314523	0.306472	0.27638	0.0659973	0.112736	0.156604
	Cara022g001680	#N/A	-0.919768	#N/A	4.86741	2.4425	3.74974	3.92182	4.79981	3.34195	1.1289	0.749647	0.498292	0.990917	0.267541	0.787481	1.10047
	Cara010g008100	AT1G29820	-0.919912	Magnesium transporter CorA-like family protein;(source:Araport11)	3.43005	2.53578	3.65892	2.94842	2.70784	1.74602	0.935687	0.675991	0.556261	0.402866	0.360725	0.337549	0.821129
	Cara006g002960	AT3G14470	-0.91998	NB-ARC domain-containing disease resistance protein;(source:Araport11)	3.71244	4.88373	4.68478	5.70042	4.42179	2.44458	1.62947	0.438036	0.408994	0.353223	0.178212	0.208654	1.47152
	Cara013g026740	AT1G58390	-0.920304	Disease resistance protein (CC-NBS-LRR class) family;(source:Araport11)	1.34159	0.970916	0.967859	0.958069	0.948845	0.556114	0.00813683	0	0	0.000567083	0	0.00111267	0.0896508
	Cara021g016660	AT4G39230	-0.920412	encodes a protein whose sequence is similar to phenylcoumaran benzylic ether reductase (PCBER), which catalyzes NADPH-dependent reduction of 8-5' linked lignans such as dehydrodiconiferyl alcohol to give isodihydrodehydrodiconiferyl alcohol.	1.37872	1.09983	1.48403	1.63816	1.90357	2.11325	0.142215	0.327585	0.255393	0.0671947	0.00855767	0.050166	0.644825
	Cara001g008520	AT5G12950	-0.92057	GH127 domain comtianing protein that is similar to beta-L- arabinofuranosidases.	17.9292	18.7435	14.9583	14.2746	19.5705	11.5729	2.93951	3.73534	2.04983	3.09254	1.41426	1.40812	8.95074
	Cara004g030080	AT3G13710	-0.920591	prenylated RAB acceptor 1.F4;(source:Araport11)	47.0049	37.5144	40.4803	41.0205	38.174	48.474	8.67566	11.2788	12.5027	16.7124	8.90224	3.63461	8.39799
	Cara020g002240	AT1G76880	-0.92067	DF1 is a putative transcription factor required for the synthesis of seed mucilage polysaccharides. The df1 seeds produce almost 50% less mucilage than wild-type, but show less severe defects than the myb5 and ttg2 mutants.	22.2909	14.9997	16.8813	16.3761	15.4602	10.9242	4.36752	2.20787	2.0469	3.13868	1.29556	3.37027	8.22652
	Cara012g003270	#N/A	-0.921243	#N/A	1.58936	0.994077	1.12667	1.14873	1.05727	0.902302	0.701617	0.0889791	0.169796	0.0967133	0.107757	0.081496	0.184106
	Cara016g004390	AT1G62990	-0.921379	Encodes a homeodomain transcription factor of the Knotted family. May be involved in secondary cell wall biosynthesis. Mutants have moderately irregular xylem development. Expression of this gene is upregulated by SND1 and MYB46.	27.4049	30.7746	31.44	26.0181	18.63	16.1855	0.498036	0.0106859	0.0555982	0.219435	0.0510202	0.0374972	0.890581
	Cara014g002440	AT1G50180	-0.921569	Host immune receptor which recognizes the conserved effectors AvrE and HopAA1.	5.80017	4.39219	4.07574	4.15295	4.27648	2.41496	0.0747133	0.00128883	0	0.00377875	0	0.00583758	0.38089
	Cara009g025890	AT2G41640	-0.921737	Potential heat-priming associated target of ATAF1.	26.1419	35.4929	22.3072	19.3585	21.0183	26.1824	0.979459	2.53911	1.1339	1.09365	0.423558	0.199703	0.318372
	Cara022g025050	AT5G43470	-0.921852	Confers resistance to Peronospora parasitica. In arabidopsis ecotype Dijon-17, HRT-mediated signaling is dependent on light for the induction of hypersensitive response and resistance to turnip crinkle virus.	6.29447	4.04047	5.05345	4.69213	4.41591	3.08325	1.27695	0.538245	0.576383	0.839286	0.561454	0.623807	1.18641
	Cara014g022150	AT4G37790	-0.921863	Encodes homeobox protein HAT22, member of the HD-Zip II family. The mRNA is cell-to-cell mobile.	23.5247	19.7723	25.4551	31.2198	23.2983	16.6849	5.4446	4.61482	1.97224	4.01589	3.14683	2.80616	4.22384
	Cara021g019160	AT3G25570	-0.922839	S-adenosylmethionine decarboxylase family member.	501.186	491.833	503.308	485.554	436.085	291.347	275.007	153.809	187.398	175.743	123.453	154.95	157.364
	Cara002g005110	#N/A	-0.922855	#N/A	9.28839	7.92293	11.7135	7.12836	7.49451	7.19599	0.952607	0.196805	0.142929	0.407051	0.139525	0.315867	4.32828
	Cara016g008360	#N/A	-0.922904	#N/A	1.55838	0.99097	1.08497	1.11459	1.01108	0.90009	0.612311	0.0878348	0.0860895	0.0826787	0.106199	0.0543267	0.123327
	Cara014g002620	AT1G58390	-0.923314	Disease resistance protein (CC-NBS-LRR class) family;(source:Araport11)	1.1193	0.698376	0.861105	0.816132	0.833804	0.500647	0.0459515	0.015052	0.0208064	0.0245002	0.00446833	0.00605625	0.0931534
	Cara004g030590	AT2G38740	-0.923343	HAD-type phosphosugar phosphatase.	10.3537	10.5869	6.53962	9.69472	13.1501	10.5536	2.58439	1.85994	1.9937	1.36272	1.85034	1.72227	3.97166
	Cara003g035710	AT3G18830	-0.923464	This gene encodes a plasma membrane-localized polyol/cyclitol/monosaccharide-H+-symporter. The symporter is able to catalyze the energy-dependent membrane passage of a wide range of linear polyols (three to six carbon backbone), of cyclic polyols (<i>myo</i>-inositol), and of numerous monosaccharides, including pyranose ring-forming and furanose ring-forming hexoses and pentoses. This gene belong…	156.293	212.684	111.106	162.691	207.633	130.899	8.15107	5.08984	4.27794	3.65587	1.69456	2.61	32.0654
	Cara020g003550	AT2G22930	-0.923669	UDP-Glycosyltransferase superfamily protein;(source:Araport11)	6.11106	6.70027	5.53034	7.31655	7.31729	3.96357	2.45824	1.74686	1.67307	1.83957	0.98541	0.910633	2.06543
	Cara007g002640	AT1G52080	-0.923841	actin binding protein family;(source:Araport11)	16.3403	13.3518	18.0821	16.7864	14.5694	13.3825	8.71683	6.57938	8.59427	6.39751	4.42413	4.9099	3.61538
	Cara022g001670	AT1G27340	-0.923963	Encodes a putative F-box protein that is involved in the regulation of leaf morphology.	20.0368	11.1004	16.4799	17.6601	19.7082	13.8095	5.89859	2.88004	2.76409	3.84483	2.27154	3.60924	8.11519
	Cara016g011970	AT5G25450	-0.924015	Cytochrome bd ubiquinol oxidase, 14kDa subunit;(source:Araport11)	75.3798	94.1905	77.6792	78.52	77.3768	69.5358	48.8929	44.8238	45.5323	40.7079	47.6933	49.2465	52.08
	Cara020g022590	AT4G33300	-0.924616	Encodes a member of the ADR1 family nucleotide-binding leucine-rich repeat (NB-LRR) immune receptors.	65.2065	82.8917	41.3963	61.994	58.3394	66.3255	13.6823	14.3802	8.00539	6.36779	7.27609	13.9817	7.59905
	Cara003g037580	AT4G35000	-0.925066	Encodes a microsomal ascorbate peroxidase APX3. Ascorbate peroxidases are enzymes that scavenge hydrogen peroxide in plant cells. Eight types of APX have been described for Arabidopsis: three cytosolic (APX1, APX2, APX6), two chloroplastic types (stromal sAPX, thylakoid tAPX), and three microsomal (APX3, APX4, APX5) isoforms. The APX3 protein interacts with AKR2 (ankyrin-containing protein that i…	80.7412	82.202	80.2365	76.1815	71.3801	71.518	61.3365	57.4118	57.2214	55.5455	49.3822	46.0685	52.7045
	Cara003g036420	AT4G34610	-0.926011	Acts as a negative regulator of xylem vessel cells as a protein complex together with OVATE FAMILY PROTEIN1 (OFP1), OFP4, and MYB75.	14.1137	8.00471	8.07889	9.52611	9.38945	8.90938	2.3178	1.01194	0.859928	0.937546	0.491446	0.932094	3.90178
	Cara010g011270	AT1G52870	-0.926236	Peroxisomal membrane 22 kDa (Mpv17/PMP22) family protein;(source:Araport11)	21.888	18.8976	15.9986	14.7931	15.7165	22.7558	6.19201	4.88356	4.7372	5.41911	2.90906	2.74713	3.64941
	Cara019g009150	AT1G22400	-0.926761	UDP-Glycosyltransferase superfamily protein;(source:Araport11)	18.1372	13.0322	10.3938	17.5631	18.311	12.7606	0.247265	0.759372	0.135807	0.240178	0.0784482	0.187824	0.50865
	Cara021g020990	AT1G69523	-0.92694	S-adenosyl-L-methionine-dependent methyltransferases superfamily protein;(source:Araport11)	31.7188	29.8282	42.426	41.7968	36.9664	25.1277	13.5773	9.17183	9.05259	8.73017	6.00161	4.98174	8.99993
	Cara004g054760	AT2G45510	-0.927373	member of CYP704A	10.9251	15.0664	19.0721	17.0812	18.1528	11.3666	1.83092	1.11214	1.37756	0.852573	0.81183	1.33351	1.19261
	Cara011g004730	AT2G37040	-0.927382	Encodes PAL1, a phenylalanine ammonia-lyase. Arabidopsis has four PALs: AT2G37040 (PAL1), AT3G53260 (PAL2), AT5G04230 (PAL3) and AT3G10340 (PAL4).	23.5822	25.6371	37.8179	32.6481	33.8187	38.5165	1.17235	3.08843	5.51128	3.54003	2.37691	1.87141	7.66594
	Cara010g021390	AT5G55530	-0.928021	Calcium-dependent lipid-binding (CaLB domain) family protein;(source:Araport11)	28.2143	34.4688	31.4911	28.3275	25.9597	18.3426	15.8844	9.34363	6.20278	4.60894	3.12496	2.78408	11.5453
	Cara005g003540	AT3G23600	-0.928135	alpha/beta-Hydrolases superfamily protein;(source:Araport11)	76.2983	62.1822	82.1068	113.819	99.7497	79.0186	8.77983	4.31497	4.74805	6.19164	5.40032	4.10036	12.0675
	Cara006g016190	AT5G43470	-0.92824	Confers resistance to Peronospora parasitica. In arabidopsis ecotype Dijon-17, HRT-mediated signaling is dependent on light for the induction of hypersensitive response and resistance to turnip crinkle virus.	1.57898	2.25102	1.90007	2.08393	2.03406	1.55732	1.32688	0.81881	0.907575	0.753036	0.405495	0.472665	1.10641
	Cara003g030260	AT1G11050	-0.92842	Protein kinase superfamily protein;(source:Araport11)	5.99251	5.95791	6.56519	6.74073	7.28168	4.66372	2.4311	1.62876	0.846922	1.41936	1.00356	3.8928	2.96218
	Cara012g021320	AT5G57940	-0.929394	Encodes a cyclic GMP activated Ca2+-permeable cation channel in the plasma membrane of guard cells. Required for constitutive growth of root hairs as Ca2+-permeable channels.	51.3707	47.9714	42.5646	44.6186	50.8669	35.0938	25.8383	17.4573	25.2055	22.1583	16.8918	14.8954	23.3741
	Cara007g024770	AT1G74640	-0.929505	alpha/beta-Hydrolases superfamily protein;(source:Araport11)	29.7251	26.4315	26.0276	24.6267	27.2387	20.59	12.3376	11.7277	13.1541	13.5232	7.73559	6.75014	10.9353
	Cara014g004060	AT5G40010	-0.929813	Encodes a mitochondrial ATPase involved in seed and silique development.	35.162	35.9173	51.55	45.0315	54.7633	55.862	2.95007	1.61073	1.46842	1.33008	1.70786	13.8792	14.9978
	Cara014g025200	AT3G19660	-0.929834	hypothetical protein;(source:Araport11)	9.53782	8.54775	6.49543	5.36964	7.29295	6.07915	1.32236	0.652388	0.408126	0.0774858	0.833155	1.35021	2.05407
	Cara021g025230	AT1G27340	-0.930002	Encodes a putative F-box protein that is involved in the regulation of leaf morphology.	11.6695	9.82257	14.7786	14.6706	16.3443	11.7272	5.06562	2.76444	2.54078	3.28365	1.84017	3.26581	7.44989
	Cara010g003340	AT1G50670	-0.930011	OTU-like cysteine protease family protein;(source:Araport11)	22.4665	22.8304	23.3883	22.0588	26.4556	20.8754	11.6043	15.4838	12.07	8.95576	10.6053	9.32455	14.1435
	Cara010g017600	AT3G21630	-0.93018	LysM receptor-like kinase, based on protein sequence alignment analysis, it has a typical RD signaling domain in its catalytic loop and possesses autophosphorylation activity. Involved in the perception and transduction of the chitin oligosaccharide elicitor. Located in the plasma membrane. CERK1 phosphorylates LIK1, a LLR-RLK that is involved in innate immunity,	1.37007	1.32599	1.30373	1.86514	2.12788	1.69257	0.00439833	0	0	0	0	0	0.00457542
	Cara013g022810	AT3G46530	-0.930213	Confers resistance to the biotrophic oomycete, Peronospora parasitica. Encodes an NBS-LRR type R protein with a putative amino-terminal leucine zipper. Fungal protein ATR13 induces RPP13 gene expression and disease resistance. The mRNA is cell-to-cell mobile.	1.38353	2.52235	1.60419	2.2613	2.54896	1.86127	0.437517	0.0317706	0.0229044	0.033506	0.00400192	0.0506953	0.127343
	Cara018g006700	AT3G07040	-0.930497	Contains an N-terminal tripartite nucleotide binding site and a C-terminal tandem array of leucine-rich repeats. Confers resistance to Pseudomonas syringae strains that carry the avirulence genes avrB and avrRpm1.	2.99281	2.12969	2.00095	2.30837	2.54621	2.03881	0.4524	0.713056	0.24758	0.340469	0.295304	0.385286	0.153945
	Cara022g007640	AT3G25570	-0.930605	S-adenosylmethionine decarboxylase family member.	346.549	350.728	409.516	493.327	462.201	333.817	250.9	132.871	135.164	145.208	87.2195	112.197	131.248
	Cara013g007010	AT5G67470	-0.93069	formin homolog 6;(source:Araport11)	3.35472	5.34615	5.18548	5.69072	5.18876	4.93381	1.76244	2.00407	1.32246	1.59624	1.06043	2.37869	2.45419
	Cara011g008420	AT4G38040	-0.930754	Exostosin family protein;(source:Araport11)	5.74921	4.41321	6.28774	5.68652	3.33816	5.92448	0.905077	0.56124	0.395117	0.662366	0.261784	0.329031	1.43328
	Cara002g034660	AT3G14470	-0.930779	NB-ARC domain-containing disease resistance protein;(source:Araport11)	16.6954	8.95031	10.5542	13.4331	11.7759	10.7687	2.36015	1.67427	1.81761	1.4976	0.631918	1.08671	3.19028
	Cara001g005770	#N/A	-0.930828	#N/A	2.69402	3.47787	3.32651	2.42999	2.40773	1.96277	0.76049	0.391401	0.188562	0.207397	0.341165	0.352253	0.887383
	Cara014g002770	AT1G50180	-0.930853	Host immune receptor which recognizes the conserved effectors AvrE and HopAA1.	6.78681	4.75576	5.84664	5.68272	4.95386	3.3344	0.0624053	0.00235358	0.00143442	0.00853183	0	0.00873017	0.358599
	Cara004g021560	AT4G34350	-0.931456	Arabidopsis ISPH is involved in the plastid nonmevalonate pathway of isoprenoid biosynthesis. It was shown to complement the lethal phenotype of E. coli ispH mutant and is therefore most likely encodes a protein with 4-hydroxy-3-methylbut-2-en-1-yl diphosphate reductase activity involved in the last step of mevalonate-independent isopentenyl biosynthesis. Mutant has Albino seedling.	443.277	319.333	299.736	281.555	299.273	278.234	122.552	82.5608	85.3991	60.645	73.9715	87.3317	143.294
	Cara004g015420	AT5G58950	-0.931666	Encodes a group C Raf-like protein kinase that is involved in susceptibility to oomycyte pathogens and interacts with multiple SnRK2s. Raf36 negatively regulates ABA responses during postgermination growth.	46.205	40.7689	35.7899	37.2755	33.9454	33.164	20.258	19.7791	16.2054	20.6972	13.5323	18.7633	17.089
	Cara005g023990	AT5G45500	-0.93221	RNI-like superfamily protein;(source:Araport11)	2.27223	2.06977	1.75464	2.11733	2.84977	1.74621	0.614031	0.0101871	0.012625	0.0200347	0.00844392	0.0278177	1.15394
	Cara003g052360	AT5G62130	-0.932437	Required for the efficient transport of GPI-anchored proteins from the ER to the plasma membrane/cell wall. In addition, loss of function of PGAP3A increases susceptibility to salt and osmotic stresses that may be due to the altered localization of GPI-APs in this mutant. Subcellular localization studies suggest that PGAP3A and PGAP3B cycle between the ER and the Golgi apparatus.	11.3695	9.9936	8.52432	8.99545	11.2844	12.412	5.4064	3.18551	2.54384	3.57395	2.29541	1.57018	5.28877
	Cara019g009200	AT1G22400	-0.932595	UDP-Glycosyltransferase superfamily protein;(source:Araport11)	10.6788	8.30536	6.46152	10.7996	11.3089	8.68411	0.175131	0.744817	0.0931131	0.239334	0.0634765	0.119423	0.280416
	Cara016g022080	AT4G05050	-0.932913	polyubiquitin gene, belongs to a subtype group with UBQ10 and UBQ14. Various ecotypes of Arabidopsis have different numbers of ubiquitin repeats within this gene.	25.0455	35.5242	27.0371	30.7125	38.2879	24.9007	9.31387	3.57962	5.49152	6.20604	4.6508	2.18373	8.57526
	Cara002g034600	AT3G14470	-0.933149	NB-ARC domain-containing disease resistance protein;(source:Araport11)	8.42609	7.39936	8.65873	10.0397	7.74117	6.76212	6.4244	3.1822	2.97428	2.89413	1.73687	4.33738	3.54755
	Cara001g005790	AT4G02980	-0.933379	Auxin binding protein involved in cell elongation and cell division. ABP1 is ubiquitinated in vitro and in planta by AtRma2. ABP1 was thought to be embryo lethal but further experimentation has demonstrated that lethality is due to a linked mutation in another gene.	2.72742	5.44813	3.62527	3.7818	4.02557	4.12516	1.55706	0.586939	0.670992	0.485225	0.343444	1.02107	0.962703
	Cara002g034920	AT1G20560	-0.933904	acyl activating enzyme 1;(source:Araport11)	5.75331	8.84497	6.39465	5.77246	5.23424	5.476	0.567016	0.281273	0.36272	0.406959	0.210139	0.326367	0.916927
	Cara019g014620	AT5G43470	-0.933986	Confers resistance to Peronospora parasitica. In arabidopsis ecotype Dijon-17, HRT-mediated signaling is dependent on light for the induction of hypersensitive response and resistance to turnip crinkle virus.	15.3146	15.5355	13.5837	15.703	18.2439	8.477	1.57572	0.571077	0.600939	0.391123	0.249088	0.391391	2.89063
	Cara022g018100	AT3G14470	-0.934144	NB-ARC domain-containing disease resistance protein;(source:Araport11)	1.3879	1.58486	2.10326	2.56075	2.2781	2.29099	0.458165	0.0871023	0.157135	0.0679831	0.0442198	0.0489493	0.216221
	Cara003g028390	AT3G60590	-0.934502	cytochrome P450 family protein;(source:Araport11)	13.2272	18.0899	15.6561	15.1371	15.03	13.5719	9.65056	6.95734	10.2437	8.39601	7.08752	8.6701	9.5944
	Cara016g027240	AT4G17080	-0.934544	Histone H3 K4-specific methyltransferase SET7/9 family protein;(source:Araport11)	6.21013	8.50559	7.92543	6.58871	8.17828	8.5553	5.29351	3.02629	2.25159	2.6927	2.45001	2.70618	3.5985
	Cara004g056420	AT4G00330	-0.934545	high overall homology to CRCK1	13.0591	16.9175	13.9167	16.0336	12.2798	16.4117	3.82097	5.82056	4.65361	5.57058	3.24284	6.21662	7.91103
	Cara014g006710	AT3G46530	-0.934761	Confers resistance to the biotrophic oomycete, Peronospora parasitica. Encodes an NBS-LRR type R protein with a putative amino-terminal leucine zipper. Fungal protein ATR13 induces RPP13 gene expression and disease resistance. The mRNA is cell-to-cell mobile.	1.41656	1.85994	1.56628	1.63067	1.53691	0.947911	0.351427	0.170196	0.170614	0.168937	0.0998053	0.127847	0.662678
	Cara004g027870	AT3G07870	-0.934795	FBX92 is an F-box containing protein. Overexpression produces plants with smaller leaves while reduced expression is correlated with increased leaf size and increased rates of cell proliferation.	9.53943	11.6045	14.0506	13.4049	10.3858	10.9944	7.05555	5.56963	6.11448	5.4766	2.7016	4.30189	7.04098
	Cara005g009640	AT3G46730	-0.934871	NB-ARC domain-containing disease resistance protein;(source:Araport11)	6.27323	4.04538	5.5204	6.64418	6.31146	4.19812	0.53439	0.443337	0.327786	0.408531	0.219439	0.31775	0.738428
	Cara013g027170	AT1G58390	-0.934993	Disease resistance protein (CC-NBS-LRR class) family;(source:Araport11)	2.75085	2.57694	2.35777	3.44574	2.39553	1.75785	0.311361	0.0893116	0.0755143	0.0683638	0.0041265	0.0212298	0.859727
	Cara003g040770	AT5G58950	-0.935345	Encodes a group C Raf-like protein kinase that is involved in susceptibility to oomycyte pathogens and interacts with multiple SnRK2s. Raf36 negatively regulates ABA responses during postgermination growth.	38.8831	48.2032	42.0969	42.6211	37.71	33.3153	19.6532	19.5529	15.9576	20.9606	13.793	19.7376	17.0097
	Cara002g035390	AT1G20560	-0.935834	acyl activating enzyme 1;(source:Araport11)	2.15688	3.18684	2.31327	2.15056	1.92798	1.91765	0.184131	0.0863882	0.114797	0.133689	0.0710193	0.112149	0.321994
	Cara014g002430	AT1G58390	-0.936407	Disease resistance protein (CC-NBS-LRR class) family;(source:Araport11)	3.89797	3.64663	3.51994	3.96933	3.27587	2.04821	0.216886	0.0154456	0.00788492	0.0127823	0.0063515	0.0146768	1.08652
	Cara005g022150	AT4G27190	-0.937123	NB-ARC domain-containing disease resistance protein;(source:Araport11)	15.3119	8.37753	11.8135	13.969	13.5184	10.5016	2.535	0.801161	1.14849	0.771269	0.244551	0.229346	0.414044
	Cara015g002930	AT4G17870	-0.937659	Encodes a member of the PYR (pyrabactin resistance )/PYL(PYR1-like)/RCAR (regulatory components of ABA receptor) family proteins with 14 members. PYR/PYL/RCAR family proteins function as abscisic acid sensors. Mediate ABA-dependent regulation of protein phosphatase 2Cs ABI1 and ABI2.	8.80541	11.2623	10.8776	11.5613	13.926	10.1333	2.12463	2.72782	1.39554	1.68189	1.46243	0.943541	4.77054
	Cara005g012500	AT5G43470	-0.93823	Confers resistance to Peronospora parasitica. In arabidopsis ecotype Dijon-17, HRT-mediated signaling is dependent on light for the induction of hypersensitive response and resistance to turnip crinkle virus.	2.48183	2.77164	3.18445	3.53757	3.20608	1.987	1.06406	0.763067	0.673416	0.592703	0.193484	0.294434	0.623241
	Cara009g009800	AT1G27320	-0.938849	Encodes a histidine kinases, a cytokinin receptor that controls cytokinin-mediated leaf longevity through a specific phosphorylation of the response regulator, ARR2. The mRNA is cell-to-cell mobile.	15.4612	17.8117	14.5178	19.4762	18.1151	14.9105	10.69	2.76923	3.03777	3.71997	2.62095	3.55719	10.0401
	Cara016g027290	AT5G51160	-0.939714	Ankyrin repeat family protein;(source:Araport11)	8.66416	10.2205	11.4906	9.69937	7.99184	10.648	3.28368	3.30916	2.1699	3.22766	1.62319	1.59611	2.09808
	Cara014g007380	AT3G52430	-0.940171	Encodes a lipase-like gene that is important for salicylic acid signaling and function in resistance (R) gene-mediated and basal plant disease resistance. PAD4 can interact directly with EDS1, another disease resistance signaling protein. Expressed at elevated level in response to green peach aphid (GPA) feeding, and modulates the GPA feeding-induced leaf senescence through a mechanism that doesn…	54.374	66.7703	78.4183	73.0997	68.4727	60.7091	13.3471	15.225	14.6773	17.65	8.51282	6.96798	8.30797
	Cara002g035330	AT1G20560	-0.940475	acyl activating enzyme 1;(source:Araport11)	1.2488	1.84361	1.3602	1.22422	1.13695	1.19493	0.137815	0.062972	0.0791369	0.0869115	0.0457847	0.0735567	0.20945
	Cara002g034990	AT1G20560	-0.940938	acyl activating enzyme 1;(source:Araport11)	1.1638	1.72045	1.2967	1.1531	1.06534	1.12554	0.118989	0.0630087	0.0700158	0.0827736	0.0398026	0.0683958	0.192386
	Cara004g020550	AT4G34610	-0.942427	Acts as a negative regulator of xylem vessel cells as a protein complex together with OVATE FAMILY PROTEIN1 (OFP1), OFP4, and MYB75.	10.9195	6.57011	6.88605	8.33501	8.18557	7.61888	1.97211	0.91271	0.676311	0.786579	0.397908	0.735444	3.13131
	Cara003g023170	#N/A	-0.942858	#N/A	4.30989	5.04583	3.40324	3.28754	4.08137	4.12548	0.887907	0.41942	0.343587	0.818136	0.406243	0.475872	0.696912
	Cara013g007620	AT4G37790	-0.943484	Encodes homeobox protein HAT22, member of the HD-Zip II family. The mRNA is cell-to-cell mobile.	20.6811	24.6495	24.5437	30.3838	22.3527	24.263	7.0082	7.55758	3.60335	7.35354	3.8021	4.40845	7.63924
	Cara019g010720	AT5G64430	-0.94355	Octicosapeptide/Phox/Bem1p family protein;(source:Araport11)	42.6383	48.9842	41.6988	48.9502	39.8697	39.1486	16.8237	16.9688	18.5241	20.8042	16.029	20.2829	20.0179
	Cara002g034350	#N/A	-0.944057	#N/A	1.23104	1.24591	1.03366	1.09715	0.980059	1.2083	0.0135874	0	0.0689442	0.0887643	0.10959	0.151572	0.0491447
	Cara018g018820	AT4G21580	-0.944067	oxidoreductase, zinc-binding dehydrogenase family protein;(source:Araport11)	1.15723	1.48324	1.40015	1.08285	1.46829	1.48914	0.255365	0.199931	0.101908	0.0782053	0.220328	0.220478	0.162023
	Cara004g004060	AT5G62130	-0.944988	Required for the efficient transport of GPI-anchored proteins from the ER to the plasma membrane/cell wall. In addition, loss of function of PGAP3A increases susceptibility to salt and osmotic stresses that may be due to the altered localization of GPI-APs in this mutant. Subcellular localization studies suggest that PGAP3A and PGAP3B cycle between the ER and the Golgi apparatus.	10.7146	9.65416	9.19718	8.95922	10.9303	11.5513	4.93137	3.15166	2.19597	3.73319	2.54942	2.03391	5.25655
	Cara002g035060	AT3G14470	-0.946455	NB-ARC domain-containing disease resistance protein;(source:Araport11)	8.61027	7.16662	6.23685	6.79332	5.73753	5.97021	0.093947	0.0450158	0.04079	0.0413734	0.0406895	0.0805814	0.167955
	Cara015g002000	AT4G18220	-0.946923	Drug/metabolite transporter superfamily protein;(source:Araport11)	8.38592	7.87874	7.8985	7.74683	8.19736	8.19872	2.24271	2.41546	2.17478	3.07435	1.04184	0.738999	1.14386
	Cara010g013230	AT3G46530	-0.947121	Confers resistance to the biotrophic oomycete, Peronospora parasitica. Encodes an NBS-LRR type R protein with a putative amino-terminal leucine zipper. Fungal protein ATR13 induces RPP13 gene expression and disease resistance. The mRNA is cell-to-cell mobile.	6.06441	8.30219	8.32662	9.57852	10.1256	9.79285	2.67803	0.776639	0.590923	0.549961	0.38124	0.305153	0.883371
	Cara007g008670	AT1G68710	-0.947351	ATPase E1-E2 type family protein / haloacid dehalogenase-like hydrolase family protein;(source:Araport11)	6.14949	6.10105	5.2886	5.55088	5.12405	3.42241	0.908486	0.311456	0.460943	0.342747	0.201921	0.518291	0.75886
	Cara002g035210	AT3G14470	-0.948478	NB-ARC domain-containing disease resistance protein;(source:Araport11)	2.77949	2.34712	2.07547	2.24647	1.86828	1.98986	0.0401527	0.0209271	0.0205329	0.0187753	0.0214286	0.0541205	0.0599609
	Cara013g022220	AT3G52430	-0.951283	Encodes a lipase-like gene that is important for salicylic acid signaling and function in resistance (R) gene-mediated and basal plant disease resistance. PAD4 can interact directly with EDS1, another disease resistance signaling protein. Expressed at elevated level in response to green peach aphid (GPA) feeding, and modulates the GPA feeding-induced leaf senescence through a mechanism that doesn…	42.0897	47.1952	50.0395	50.1356	45.5793	42.622	10.0652	11.9347	12.5479	12.2103	6.06344	4.72217	5.81227
	Cara002g034890	AT3G14470	-0.9513	NB-ARC domain-containing disease resistance protein;(source:Araport11)	3.38205	2.93849	2.60384	2.7864	2.34432	2.52506	0.0417946	0.0249332	0.0232258	0.0197182	0.0232555	0.0546666	0.0885299
	Cara003g019360	AT1G59780	-0.951608	NB-ARC domain-containing disease resistance protein;(source:Araport11)	3.92499	2.67097	3.07496	3.28448	3.52081	3.7435	1.79705	0.220265	0.216819	0.244249	0.193422	0.161851	0.78886
	Cara001g023100	AT2G45910	-0.953761	Plant U-box type E3 ubiquitin ligase (PUB). Positive regulator of plant immunity. Cyclophilin effector Al106 may interact with plant PUB33 to suppress plant immunity and facilitate insect feeding in a PPIase activity-dependent manner.	6.88059	8.50819	8.24328	9.698	8.35271	9.02575	4.37215	3.87299	4.09658	4.04714	3.1448	4.0837	4.68926
	Cara004g027150	AT1G58100	-0.954681	Encodes TCP8, belongs to the TCP transcription factor family known to bind site II elements in promoter regions. Modulates GA-dependent stamen filament elongation by direct activation of SAUR63 subfamily genes through conserved target sites in their promoters. Promotes together with TCP7, 14 and 15 endoreduplication-dependent cell expansion in leaf.	4.69203	5.77212	4.87363	5.69636	5.77401	4.43997	0.983323	0.308414	0.358735	0.621128	0.466217	0.799998	2.26664
	Cara008g000100	AT1G70140	-0.954737	Encodes a group I formin. Binds to F-actin barbed ends. Has severing actin filaments activity. Binds profilin. Involved in the initiation and tip growth of root hairs through regulation of actin cytoskeleton.	7.50274	6.91039	8.13296	8.52181	7.56738	6.84841	5.57534	4.22285	3.96021	4.39933	3.3274	4.80997	5.371
	Cara014g011690	AT3G14470	-0.954821	NB-ARC domain-containing disease resistance protein;(source:Araport11)	3.15157	2.45206	3.13046	3.4385	3.05753	2.27339	0.897649	0.716827	0.490841	0.531905	0.123377	0.231942	0.632308
	Cara007g026930	AT1G70140	-0.960593	Encodes a group I formin. Binds to F-actin barbed ends. Has severing actin filaments activity. Binds profilin. Involved in the initiation and tip growth of root hairs through regulation of actin cytoskeleton.	7.34028	6.77529	7.86325	8.14198	7.5863	6.83502	5.55315	4.12383	3.91418	4.36144	3.3312	4.75007	5.28826
	Cara017g015950	AT4G21870	-0.961815	HSP20-like chaperone	9.49068	8.17965	7.05257	6.91655	7.91452	7.01116	4.2933	2.48871	1.56841	1.40061	0.742601	1.35183	2.80915
	Cara006g008340	AT1G01690	-0.963522	Encodes a novel plant-specific protein that is involved in meiotic double strand break formation.	5.43761	4.49348	5.66447	4.64555	4.496	4.75496	0.443444	0	0	0	0	0	0.630499
	Cara006g028190	AT3G06440	-0.964594	Encodes a Golgi-localized hydroxyproline-O-galactosyltransferase. Mutants display multiple phenotypes including reduced root hair growth and reduced seed coat mucilage.	4.84718	4.47091	4.64002	4.97394	4.77834	3.40086	1.9006	0.30308	0.441221	0.217757	0.212773	0.697362	1.9807
	Cara002g034140	AT1G55265	-0.965476	DUF538 family protein, putative (Protein of unknown function, DUF538);(source:Araport11)	11.7426	9.89265	10.9999	11.1142	11.5248	10.8506	3.52479	3.89801	4.2088	3.66978	1.90847	2.08249	3.4322
	Cara006g017730	AT4G14030	-0.965703	Interacts with RD19c, which is involved in anther development.	66.4357	81.109	74.1465	68.9246	78.749	73.4357	51.4889	35.6278	39.2442	29.2527	21.4005	25.3507	36.5491
	Cara014g014140	AT2G17220	-0.968634	Encodes a putative serine/threonine-specific protein kinase kin3. Protein is N-myristoylated.	8.83478	7.09243	7.61881	7.54309	7.108	7.81396	2.25953	1.59266	1.83809	1.68515	1.1831	1.20722	2.84844
	Cara011g009670	AT2G26600	-0.970571	Glycosyl hydrolase superfamily protein;(source:Araport11)	22.859	22.6732	18.8196	22.1045	19.8585	20.2436	15.2361	12.8784	11.5103	9.49046	7.53948	11.4646	12.498
	Cara003g020520	AT5G43210	-0.972338	Excinuclease ABC, C subunit, N-terminal;(source:Araport11)	6.1771	6.35017	7.41797	7.28013	6.51185	6.54758	3.21413	3.7441	3.27551	2.20528	1.7873	2.95915	3.1341
CaWOX2b	Cara002g014580	AT5G59340	1	Encodes a WUSCHEL-related homeobox gene family member with 65 amino acids in its homeodomain. Proteins in this family contain a sequence of eight residues (TLPLFPMH) downstream of the homeodomain called the WUS box. WOX2 has a putative Zinc finger domain downstream of the homeodomain. Transcripts are expressed in the egg cell, the zygote and the apical cell lineage and are reduced in met3-1 early…	0	0.0250024	0.0792645	0.220228	0.193762	0.941928	32.9018	45.521	33.7836	59.462	66.2738	29.3168	22.7656
	Cara004g054870	AT2G45600	0.977809	alpha/beta-Hydrolases superfamily protein;(source:Araport11)	0.0605681	0.383617	1.63969	6.26537	5.52966	9.13677	39.8889	69.2371	52.4192	105.674	88.2283	54.8838	43.5423
	Cara012g037510	AT5G01660	0.977007	influenza virus NS1A-binding protein;(source:Araport11)	7.28995	9.70017	10.929	10.0758	10.4387	10.2743	28.3789	37.9159	34.4755	46.5472	46.3769	36.4133	27.6153
	Cara003g050140	AT3G56370	0.975189	LRR-RLK with distinct polar localization within the plasma membrane in different cell types of the root. Mutants show defects in cell divisions within the root ground tissue.	0.735188	0.907757	5.76977	6.2745	6.56489	2.86788	28.6176	33.7277	33.0639	42.7959	40.6963	25.7501	21.5963
	Cara011g001080	AT5G01660	0.973338	influenza virus NS1A-binding protein;(source:Araport11)	7.86226	9.58042	8.71424	9.74358	9.32489	10.116	26.9764	35.8103	32.4849	44.1421	43.8507	36.0314	25.8555
	Cara011g018980	AT1G51130	0.972409	&#948;-kleisin component of the SMC5/6 complex, possibly involved in synaptonemal complex formation.	2.06333	2.6366	4.699	5.70998	6.29753	6.76138	18.8884	23.3396	23.9065	31.9165	36.6227	25.5322	18.5245
	Cara019g001870	AT1G42470	0.972186	Patched family protein;(source:Araport11)	6.85933	10.1903	12.6425	12.4799	15.3532	19.2292	64.7364	98.6609	67.089	139.647	114.492	69.4082	31.6262
	Cara020g026060	AT1G42470	0.971825	Patched family protein;(source:Araport11)	5.96741	15.125	15.7029	14.9811	15.8396	16.9316	69.5595	108.574	78.1291	131.786	108.518	66.2886	36.4181
	Cara004g053980	AT5G26680	0.971509	Encodes a FEN1 homolog that has double-flap endonuclease activity, weak GEN activity towards bubble DNA structures and flap endonuclease activity towards substrates with a single-flap structure, but lacks the 5&#8242; exonuclease activity towards DNA substrates with a nick on one strand, and GEN activity towards gapped DNA without any flap. It is expressed in rapidly dividing cells and mutants ha…	3.80221	11.615	8.27231	10.1546	10.3976	13.1892	24.5841	33.7314	29.4161	39.3478	37.5951	26.8535	23.076
	Cara015g023570	AT1G63160	0.968628	replication factor C 2;(source:Araport11)	2.70908	14.6519	10.2511	11.4018	11.969	15.695	34.1491	46.4795	31.0117	45.1931	57.7462	37.4213	27.8552
	Cara016g003910	AT1G63160	0.967449	replication factor C 2;(source:Araport11)	1.96387	9.58669	6.81742	7.66443	7.81895	10.7154	26.1761	35.2116	24.2536	31.4428	41.3451	25.3992	21.6668
	Cara008g018460	AT3G18524	0.966976	Encodes a DNA mismatch repair homolog of human MutS gene, MSH6. MSH2 is involved in maintaining genome stability and repressing recombination of mismatched heteroduplexes.There are four MutS genes in Arabidopsis, MSH2, MSH3, MSH6, and MSH7, which all act as heterodimers and bind to 51-mer duplexes. MSH2 has different binding specificity to different mismatches in combination with MSH3, MSH6, or M…	1.99158	3.89115	4.4663	6.31472	7.67787	7.32627	13.4469	24.1153	16.1219	27.1373	35.2839	20.0456	12.5708
	Cara004g057010	AT3G61590	0.966435	F-box protein that is involved in some aspect of regulation of gene silencing by miRNA. Loss of function mutations have increased levels of some miRNAs. Its activity depends on the presence of functional F-box.	4.19813	5.95387	6.22686	8.35942	7.61404	9.71489	13.9389	16.4602	16.0867	19.5023	20.9992	14.3395	13.0103
	Cara007g008420	AT3G18524	0.966369	Encodes a DNA mismatch repair homolog of human MutS gene, MSH6. MSH2 is involved in maintaining genome stability and repressing recombination of mismatched heteroduplexes.There are four MutS genes in Arabidopsis, MSH2, MSH3, MSH6, and MSH7, which all act as heterodimers and bind to 51-mer duplexes. MSH2 has different binding specificity to different mismatches in combination with MSH3, MSH6, or M…	1.42615	3.32954	4.97419	6.07738	7.34226	7.09194	12.896	24.2086	15.695	26.8017	33.1478	19.9412	12.3389
	Cara016g006630	AT4G17510	0.965757	ubiquitin C-terminal hydrolase 3;(source:Araport11)	11.6425	24.1916	19.7581	17.4866	18.1343	19.716	47.5821	46.6156	43.5311	53.5372	60.6551	44.9999	32.9688
	Cara001g022960	AT5G59340	0.965616	Encodes a WUSCHEL-related homeobox gene family member with 65 amino acids in its homeodomain. Proteins in this family contain a sequence of eight residues (TLPLFPMH) downstream of the homeodomain called the WUS box. WOX2 has a putative Zinc finger domain downstream of the homeodomain. Transcripts are expressed in the egg cell, the zygote and the apical cell lineage and are reduced in met3-1 early…	0	0.0355668	0.167849	0.396658	0.243931	1.02594	37.6058	49.492	45.1103	55.4364	67.7825	45.0203	41.363
	Cara013g012660	AT2G17270	0.965265	Encodes a mitochondrial phosphate transporter. Modulates plant responses to salt stress.	0.573153	3.24223	1.93015	1.86339	1.5244	2.3384	11.2478	15.2202	13.0118	17.6899	14.7198	8.55538	7.34595
	Cara008g023920	AT5G50340	0.965154	DNA repair protein RadA-like protein;(source:Araport11)	1.89707	5.31555	2.64536	3.83348	5.17371	7.18591	20.2758	22.4762	20.6788	26.1762	25.5786	14.8586	9.38835
	Cara003g054680	AT5G53040	0.964419	Encodes GROUNDED (GRD), a putative RWP-RK-type transcription factor broadly expressed in early development. GRD promotes zygote elongation and basal cell fates.	0	0	0	0	0	0.228689	14.7369	22.1999	14.8959	18.9983	22.6983	12.7712	4.34477
	Cara007g013280	AT4G24710	0.963687	Encodes an AAA+ ATPase that mediates meiotic chromosome remodeling and crossover maturation.	0.198644	0.214809	1.95584	2.58016	2.82493	3.64626	6.69879	14.5158	8.724	13.6459	17.0113	9.93404	7.18806
	Cara003g028550	AT3G60670	0.963485	PLATZ transcription factor family protein;(source:Araport11)	0	0.293696	0.878139	1.95794	0.865077	1.24535	26.8854	29.5418	31.2431	38.4996	34.7733	25.5946	13.6598
	Cara011g024860	AT1G23100	0.962799	GroES-like family protein;(source:Araport11)	4.03717	56.2534	30.7384	35.1612	33.5587	28.8031	105.106	150.326	84.6913	169.727	183.932	124.202	101.175
	Cara003g001270	AT3G61590	0.962757	F-box protein that is involved in some aspect of regulation of gene silencing by miRNA. Loss of function mutations have increased levels of some miRNAs. Its activity depends on the presence of functional F-box.	5.42954	7.27265	6.64966	8.36662	8.49245	9.50132	13.1444	15.0816	16.771	19.2905	20.8811	14.9738	12.7433
	Cara015g006730	AT3G03590	0.961675	SWIB/MDM2 domain superfamily protein;(source:Araport11)	2.03712	3.37175	10.9899	14.4773	15.1568	7.49947	38.4216	110.853	60.4882	98.5844	129.989	53.6918	40.4504
	Cara016g005390	AT1G62520	0.961661	sulfated surface-like glycoprotein;(source:Araport11)	0.1364	1.57797	0.64383	0.992337	1.03301	0.885133	5.11118	5.2363	5.90298	7.44435	6.81976	4.12809	4.40281
	Cara021g026140	AT1G44900	0.961566	Encodes MCM2 (MINICHROMOSOME MAINTENANCE 2), a protein essential to embryo development. Overexpression results in altered root meristem function.	0.485082	0.622432	9.42809	12.948	17.3298	23.192	48.3758	77.215	66.7908	85.5646	89.7227	59.4938	56.4189
	Cara014g017080	AT2G17270	0.961332	Encodes a mitochondrial phosphate transporter. Modulates plant responses to salt stress.	0.78747	3.80577	2.28813	2.42143	2.04525	2.57397	11.0924	16.5387	13.7349	19.9378	15.4029	9.53705	8.34893
	Cara008g016930	AT1G73240	0.960875	nucleoporin protein Ndc1-Nup protein;(source:Araport11)	4.71474	7.64938	5.78495	6.74983	6.22762	8.7603	17.2129	21.7325	22.5362	27.1708	27.1223	22.4224	12.5461
	Cara008g025240	AT1G54120	0.960595	hypothetical protein;(source:Araport11)	0.0329649	0.106622	0.247146	2.68646	1.641	1.34584	16.6018	19.3542	22.2862	20.0877	31.7375	16.0734	10.4522
	Cara007g009870	AT1G73240	0.960356	nucleoporin protein Ndc1-Nup protein;(source:Araport11)	3.97929	8.51122	5.94021	7.05115	6.97043	9.85446	17.6358	22.2685	21.1752	27.6455	25.7492	20.8671	11.8317
	Cara021g025190	AT1G27950	0.959918	Encodes LTPG1, a lipid transfer protein with a predicted GPI (glycosylphosphatidylinositol)-anchor domain. Localized in the plasma membrane. Disruption of the LTPG1 gene causes alterations of cuticular lipid composition, but no significant changes on total wax and cutin monomer loads are seen. The mRNA is cell-to-cell mobile.	11.8218	3.44786	0.82634	2.31243	1.36472	6.76703	137.746	176.379	142.301	165.42	246.197	160.539	129.293
	Cara007g024750	AT5G62470	0.959548	Encodes a R2R3 type Myb transcription factor whose expression is strongly induced by abscisic acid. Mediates abscisic acid signaling during drought stress response. Promotes seed fatty acid accumulation.	3.00898	11.9259	3.83274	4.65564	2.39888	9.05209	118.945	192.983	154.997	252.926	311.361	232.431	77.3363
	Cara008g013620	AT4G24710	0.959212	Encodes an AAA+ ATPase that mediates meiotic chromosome remodeling and crossover maturation.	0.275562	0.289102	2.43432	3.02719	3.27428	4.29296	8.81618	18.3361	11.5304	15.6541	20.3384	12.4279	9.16834
	Cara020g006460	AT1G77600	0.95847	One of 5 PO76/PDS5 cohesion cofactor orthologs of Arabidopsis.	0.259803	0.916187	2.25019	3.00237	3.42537	3.80714	7.21885	14.3032	8.94826	15.4447	15.954	11.8211	6.33576
	Cara004g046910	AT4G21800	0.958342	Encodes QQT2. Required for early embryo development. qqt1 mutant lines are embryo-defective. Participates in the organization of microtubules during cell division. Interacts with QQT1 (encoded by AT5G22370).	14.0864	22.8214	23.0104	23.108	23.7622	20.6585	44.4634	51.8739	51.6297	52.1174	66.6687	43.6515	29.2916
	Cara015g026470	AT1G64670	0.957659	Encodes a epidermally expressed extracellular protein that likely functions as an alpha-beta hydrolase and is required for normal cuticle formation. Homozygous mutant plants are dwarfed and have abnormal leaves, collapsed cells, reduced numbers of trichomes. The specific role of BDG is unclear: it may function in cutin biosynthesis or as a cross-linking enzyme in the cell wall itself.	0.0841833	0.124183	0.407296	2.38283	1.03353	1.08763	22.8399	28.7239	13.7088	37.0417	29.9277	15.4838	20.7459
	Cara020g017010	AT5G09570	0.957391	Twin CX9C domain protein. Induced by low phosphate or iron, drought and heat stress. Loss of both At12cys-1 and At12cys-2 lead to enhanced tolerance to drought and light stress and increased anti-oxidant capacity.	8.37756	33.4348	24.2725	19.1281	17.1045	35.3172	99.5776	125.029	119.011	175.854	227.949	161.604	86.9087
	Cara003g004220	AT5G26680	0.956301	Encodes a FEN1 homolog that has double-flap endonuclease activity, weak GEN activity towards bubble DNA structures and flap endonuclease activity towards substrates with a single-flap structure, but lacks the 5&#8242; exonuclease activity towards DNA substrates with a nick on one strand, and GEN activity towards gapped DNA without any flap. It is expressed in rapidly dividing cells and mutants ha…	5.62423	14.4838	10.8456	11.16	13.9324	14.853	25.9318	39.2827	30.1587	41.2338	40.449	33.7107	25.7898
	Cara014g026950	AT1G18800	0.956004	Double nrp1-1 nrp2-1 mutants show arrest of cell cycle progression at G2/M and disordered cellular organization occurred in root tips. Localize in the nucleus and can form homomeric and heteromeric protein complexes with NRP1. Bind histones Histone2A and Histone2B and associate with chromatin in vivo. Plant mutated in both NRP1 and NRP2 genes show hypersensitivity to genotoxic stresses including …	38.2218	88.5038	73.4231	72.9702	74.0464	75.8498	145.276	137.827	144.481	175.933	191.865	127.749	99.7956
	Cara008g024380	AT2G19520	0.95581	FVE interacts with SUVH9 and is involved in RNA-directed DNA methylation by facilitating the recruitment of Pol V to chromatin. It is involved in the control of flowering.	3.36559	8.05685	7.27347	9.6635	10.7949	10.945	33.0082	43.7738	35.5233	38.5156	49.4871	37.4506	25.8712
	Cara007g007010	AT1G48580	0.955498	nuclear localized protein;(source:Araport11)	0.215629	0.547534	2.07379	2.48975	2.80194	5.34351	8.54284	13.6853	9.28166	13.3999	14.7767	8.45219	9.12896
	Cara021g021220	AT5G15210	0.95536	Encodes ZFHD3, a member of the zinc finger homeodomain transcriptional factor family.	1.44211	4.67039	1.98065	2.38753	2.18457	3.47027	25.4439	36.1175	27.6488	84.3151	75.4871	33.8515	24.1653
	Cara012g019720	AT1G51130	0.955007	&#948;-kleisin component of the SMC5/6 complex, possibly involved in synaptonemal complex formation.	2.21691	3.16595	5.05463	6.43613	6.62269	7.35719	20.8602	26.1891	28.0394	32.0359	39.6032	30.0781	21.4763
	Cara005g009220	AT5G55160	0.954246	Encodes a small ubiquitin-like modifier (SUMO) polypeptide that becomes covalently attached to various intracellular protein targets, much like ubiquitination, leading to post-translational modification of those targets. SUMO2 can form SUMO chains through lysine residue 10 during in vitro assays.	0	0	0	0	0	0.0623013	1.80981	3.45817	4.94052	7.53305	7.90092	2.58861	2.73093
	Cara012g027520	AT5G19610	0.953877	GNOM-like 2;(source:Araport11)	0.181765	0.486305	1.33758	1.92928	2.63481	3.30963	5.00477	7.89629	6.39555	10.64	12.7129	8.49108	4.61489
	Cara007g002200	AT2G19520	0.952769	FVE interacts with SUVH9 and is involved in RNA-directed DNA methylation by facilitating the recruitment of Pol V to chromatin. It is involved in the control of flowering.	6.07608	10.1015	9.29102	12.2821	13.6377	13.0701	42.9891	50.6363	40.7935	45.1514	58.7809	45.4953	30.7683
	Cara003g005130	AT1G56580	0.952244	Encodes SMALLER WITH VARIABLE BRANCHES (SVB), a protein with a conserved domain of unknown function (DUF538). The trichomes of the SVB mutants are smaller and exhibit branches of variable length and number. ABA responsive trichome formation regulator.	38.7943	13.9681	10.6576	20.5674	14.6005	36.2925	273.32	649.336	421.682	549.604	647.899	207.021	121.262
	Cara014g030250	AT1G79390	0.952073	centrosomal protein;(source:Araport11)	12.2209	28.5553	17.8963	19.3925	22.7973	26.2137	50.0853	47.6653	41.5233	62.6431	82.5717	44.4793	44.7195
	Cara011g011240	AT5G19610	0.951422	GNOM-like 2;(source:Araport11)	0.146455	0.462228	1.71044	2.50798	3.36962	4.13541	6.56466	9.44672	7.56655	13.3091	14.9509	10.4885	5.4433
	Cara019g011050	AT5G09570	0.950953	Twin CX9C domain protein. Induced by low phosphate or iron, drought and heat stress. Loss of both At12cys-1 and At12cys-2 lead to enhanced tolerance to drought and light stress and increased anti-oxidant capacity.	3.08108	18.9932	13.4478	12.0956	11.122	32.1971	72.7351	99.3253	88.963	158.563	168.604	131.836	49.9565
	Cara013g002940	AT1G18800	0.950952	Double nrp1-1 nrp2-1 mutants show arrest of cell cycle progression at G2/M and disordered cellular organization occurred in root tips. Localize in the nucleus and can form homomeric and heteromeric protein complexes with NRP1. Bind histones Histone2A and Histone2B and associate with chromatin in vivo. Plant mutated in both NRP1 and NRP2 genes show hypersensitivity to genotoxic stresses including …	39.1088	88.161	74.3779	74.9365	79.2372	75.1388	140.66	132.179	137.619	172.717	192.055	115.055	96.0957
	Cara003g041460	#N/A	0.950934	#N/A	0.20928	0.0871487	0.0740805	0.156692	0.229521	0.795986	12.0244	22.4242	19.1781	19.6814	21.4869	15.4753	7.75495
	Cara019g021480	AT1G77600	0.950931	One of 5 PO76/PDS5 cohesion cofactor orthologs of Arabidopsis.	0.471468	1.05235	2.13321	2.78692	3.1659	4.05419	7.54006	14.6104	8.28343	13.1055	13.9841	9.54237	5.29964
	Cara003g025030	AT1G05590	0.9505	Encodes a protein with &#946;-hexosaminidase activity (the enzyme is active with p-nitrophenyl-&#946;-N-acetylglucosaminide as substrate but displayed only a minor activity toward p-nitrophenyl-&#946;-N-acetylgalactosaminide). Chitotriose-PA was digested almost completely overnight by a 50% ammonium sulfate fraction of a supernatant yeast expressing AtHEX3.	0.0202826	0.0147812	0.211278	1.1713	0.678647	0.754559	9.44083	8.0281	7.03346	12.9384	14.2641	10.4355	8.76463
	Cara003g030620	AT2G02850	0.950399	Encodes plantacyanin one of blue copper proteins. Involved in anther development and pollination. Expressed in the transmitting tract of the pistil.	6.1711	5.77294	22.9088	45.504	11.8342	37.0196	331.87	371.532	162.252	410.164	402.023	267.011	262.268
	Cara002g006400	AT1G07130	0.950252	Encodes a protein with similarity to yeast STN1, an OB fold protein involved in protecting yeast telomeres. In Arabidopsis, loss of STN1 function mutations exhibit gross morphological abnormalities and defects in telomere architecture and maintenance. STN1 likely plays a role in telomere end capping.	1.36726	1.96178	1.76572	2.33137	3.06857	6.00475	7.38329	15.4787	10.8068	20.2823	17.2645	7.02793	8.92506
	Cara012g021090	AT5G58005	0.950158	Cytochrome c oxidase, subunit Vib family protein;(source:Araport11)	10.6802	17.8936	11.1775	12.5419	11.2292	12.1394	20.9689	22.2992	20.4492	28.3425	31.1809	21.8626	21.1877
	Cara015g009540	AT1G71230	0.94955	Encodes a subunit of the COP9 complex, similar to JAB1, a specific mammalian coactivator of AP-1 transcription. Involved in protein deneddylation. Double mutants with CSN5A are constitutively photomorphogenic (de-etiolated) and have abnormal auxin responses.	11.4994	30.7741	27.8528	28.4133	28.4908	27.8838	56.0423	71.1456	61.038	78.7069	76.0122	67.5342	46.0076
	Cara012g028110	AT4G32551	0.949478	LEUNIG regulates floral organ identity,gynoecium and ovule development. Negatively regulates AGAMOUS . Encodes a glutamine-rich protein with seven WD repeats similar to transcriptional corepressors.	0.249985	0.413704	0.895036	3.4956	2.95249	8.36937	59.8725	75.7651	82.6122	102.233	77.2534	58.3552	38.859
	Cara011g018750	AT2G42120	0.949042	DNA polymerase delta small subunit;(source:Araport11)	7.69971	10.3238	11.1898	13.6773	14.0426	12.9367	29.6647	27.7701	22.7365	32.7032	31.2891	25.281	20.4404
	Cara004g038820	AT4G30870	0.948885	Encodes an Arabidopsis homolog of the endonuclease MSU81. T-DNA insertion lines of AtMSU81 have a deficiency in homologous recombination in somatic cells but only after genotoxic stress. Crosses with a hyperrecombinogenic mutant of the AtRecQ4A helicase resulted in synthetic lethality in the double mutant. Involved in DNA-Protein crosslink (DPC) repair in independent pathways to WSS1A and TDP1.	1.64834	2.02679	2.27021	2.6321	3.01562	2.82308	6.21786	7.34306	6.2223	7.6765	7.48308	6.84134	4.37689
	Cara008g017830	AT5G38790	0.948493	hypothetical protein;(source:Araport11)	0.212976	0	0.569058	0.503888	0.390049	0.0452754	8.48597	6.07559	3.09192	11.6565	10.7247	4.95003	3.63532
	Cara017g013390	AT1G65470	0.948449	Chromatin Assembly Factor-1 (CAF-1) p150 subunit. Mutants have reduced heterochromatin content. In Arabidopsis, the three CAF-1 subunits are encoded by FAS1, FAS2 and, most likely, MSI1, respectively. Mutations in FAS1 or FAS2 lead to increased frequency of homologous recombination and T-DNA integration in Arabidopsis.	0.137813	0.257638	3.5288	4.65676	5.78558	8.24662	22.6066	29.6998	31.1472	36.5378	37.0306	31.9501	18.8453
	Cara018g003860	AT5G13520	0.948391	peptidase M1 family protein;(source:Araport11)	6.19776	14.5284	14.072	15.6047	15.1056	12.4132	39.9344	35.8897	34.0746	42.1246	47.2937	33.8225	19.3284
	Cara004g025920	AT3G19720	0.948306	Encodes a novel chloroplast division protein. Mutants of exhibit defects in chloroplast constriction, have enlarged, dumbbell-shaped chloroplasts. The ARC5 gene product shares similarity with the dynamin family of GTPases, which mediate endocytosis, mitochondrial division, and other organellar fission and fusion events in eukaryotes. Phylogenetic analysis showed that ARC5 is related to a group of…	5.64363	4.44519	5.17686	6.47056	7.22637	5.50906	14.5965	14.5482	12.5669	14.9599	19.2092	15.1783	11.4513
	Cara011g010760	AT4G32551	0.947691	LEUNIG regulates floral organ identity,gynoecium and ovule development. Negatively regulates AGAMOUS . Encodes a glutamine-rich protein with seven WD repeats similar to transcriptional corepressors.	0.306414	0.433322	0.71514	2.05822	1.70987	5.53637	53.5563	60.9109	74.1849	87.8616	68.8075	50.1494	30.6774
	Cara015g026170	AT4G00910	0.947637	aluminum activated malate transporter family protein;(source:Araport11)	0.145787	0	0	0	0.00771408	0.0413873	1.81097	2.99214	1.79482	5.04466	4.34694	3.43622	0.746242
	Cara004g006370	AT3G56370	0.946954	LRR-RLK with distinct polar localization within the plasma membrane in different cell types of the root. Mutants show defects in cell divisions within the root ground tissue.	0.91583	1.25416	6.65338	8.02408	8.76956	3.62365	30.1781	34.1294	33.68	37.7162	40.5173	32.399	25.8642
	Cara016g000810	AT1G64670	0.946828	Encodes a epidermally expressed extracellular protein that likely functions as an alpha-beta hydrolase and is required for normal cuticle formation. Homozygous mutant plants are dwarfed and have abnormal leaves, collapsed cells, reduced numbers of trichomes. The specific role of BDG is unclear: it may function in cutin biosynthesis or as a cross-linking enzyme in the cell wall itself.	0.0396405	0.0910021	0.490189	3.0404	1.91038	2.68324	36.8972	65.6277	27.3542	70.0597	51.7246	23.5299	23.212
	Cara003g049930	AT2G40550	0.946713	Encodes a nuclear localized target of E2Fa-DPa, transcription factors controlling cell cycle progression. Required for sister chromatid cohesion and DNA repair.	4.70773	6.10086	13.6114	18.9673	24.7962	36.6784	41.7796	79.7667	58.7584	79.6494	89.7999	47.0411	42.4487
	Cara003g026910	AT2G44640	0.946391	TRIGALACTOSYLDIACYLGLYCEROL-like protein;(source:Araport11)	2.36696	5.61854	3.26073	3.43229	3.27493	3.24191	8.54899	9.83162	6.51354	13.2769	11.3059	6.08122	6.65642
	Cara018g001190	AT2G16780	0.946239	Encodes a WD-40 repeat protein similar to yeast MSI1.	3.13351	12.274	12.4331	14.9036	16.7346	22.2563	41.2012	53.6156	35.5883	61.3705	84.4127	58.1056	38.3451
	Cara003g031200	AT5G64080	0.945858	Bifunctional inhibitor/lipid-transfer protein/seed storage 2S albumin superfamily protein;(source:Araport11)	5.24018	28.234	35.3927	33.7929	32.9974	24.7738	106.398	117.396	113.022	140.417	169.641	87.332	127.755
	Cara005g003560	AT3G23580	0.945723	Encodes one of the 3 ribonucleotide reductase (RNR) small subunit genes (RNR2A). Functionally redundant with the ribonucleotide reductase TSO2. mRNA was shown to specifically accumulate during the S-phase of the cell cycle in synchronized tobacco BY2 cells. Critical for cell cycle progression, DNA damage repair and plant development.	6.5761	18.3952	8.45653	9.9891	10.7504	13.5816	32.5023	36.1151	31.1385	54.8529	41.7453	35.6129	24.9518
	Cara004g003590	AT4G25540	0.945398	encodes a DNA mismatch repair homolog of human MutS gene, MSH6. There are four MutS genes in Arabidopsis, MSH2, MSH3, MSH6, and MSH7, which all act as heterodimers and bind to 51-mer duplexes. MSH2*MSH3 heterodimers bound 'insertion-deletion' DNA with three nucleotides (+AAG) or one nucleotide (+T) looped out much better than they bound DNA with a base/base mispair (T/G).	1.18	0.988582	1.34577	2.0946	2.44604	3.79104	9.58008	8.46336	9.28507	10.471	10.8838	7.36917	4.94445
	Cara001g021430	AT1G07980	0.945177	nuclear factor Y, subunit C10;(source:Araport11)	4.51658	6.88221	5.13883	5.50438	5.4312	6.53075	11.3082	12.5317	9.64188	13.7078	12.1053	9.06567	7.33062
	Cara003g011380	AT4G21800	0.945163	Encodes QQT2. Required for early embryo development. qqt1 mutant lines are embryo-defective. Participates in the organization of microtubules during cell division. Interacts with QQT1 (encoded by AT5G22370).	10.9202	23.2367	23.2795	23.7343	23.7049	21.158	44.8029	52.1413	51.9562	49.786	67.429	44.843	32.0742
	Cara012g013900	AT1G23100	0.944977	GroES-like family protein;(source:Araport11)	4.69266	67.446	28.5292	33.7219	32.8081	26.9103	83.6908	143.314	76.8535	144.982	170.695	103.846	85.6145
	Cara004g032440	AT1G05590	0.944871	Encodes a protein with &#946;-hexosaminidase activity (the enzyme is active with p-nitrophenyl-&#946;-N-acetylglucosaminide as substrate but displayed only a minor activity toward p-nitrophenyl-&#946;-N-acetylgalactosaminide). Chitotriose-PA was digested almost completely overnight by a 50% ammonium sulfate fraction of a supernatant yeast expressing AtHEX3.	0	0	0.00827027	0.229983	0.208454	0.54691	5.58781	4.21457	4.0446	9.97221	11.0895	6.49299	5.91561
	Cara018g012050	AT3G07870	0.94479	FBX92 is an F-box containing protein. Overexpression produces plants with smaller leaves while reduced expression is correlated with increased leaf size and increased rates of cell proliferation.	0.00482183	0.0195969	0.392695	0.56787	0.691599	0.683137	2.00831	2.01633	1.71207	2.30807	2.62066	1.78081	1.7326
	Cara013g027200	AT5G41980	0.944443	nuclease;(source:Araport11)	1.68619	6.09636	4.59228	4.94956	5.03099	4.96709	17.4382	17.9281	16.5188	21.3649	17.9914	14.8466	12.2
	Cara011g017740	AT5G58005	0.943992	Cytochrome c oxidase, subunit Vib family protein;(source:Araport11)	10.25	15.8616	10.9121	11.5499	10.3701	13.5285	19.4895	20.911	20.8841	27.6447	29.0178	21.6071	22.1252
	Cara006g027680	AT3G17030	0.94375	Nucleic acid-binding proteins superfamily;(source:Araport11)	2.55339	1.93972	2.98112	3.48195	4.04883	7.73008	7.91057	13.7173	9.34064	13.9193	15.4062	8.93237	8.72978
	Cara003g003480	AT2G45600	0.943744	alpha/beta-Hydrolases superfamily protein;(source:Araport11)	0.0125468	0.594683	0.815787	2.34764	1.79111	4.55315	43.6308	54.9492	44.6046	63.3092	69.5868	63.781	42.6262
	Cara007g001330	AT1G54120	0.943367	hypothetical protein;(source:Araport11)	0.00986142	0.00495692	0.0525486	0.662512	0.607375	0.271145	2.20124	2.17631	2.66133	2.44424	4.06887	2.07885	1.68428
	Cara019g002840	AT1G75820	0.94328	Putative receptor kinase with an extracellular leucine-rich domain. Controls shoot and floral meristem size, and contributes to establish and maintain floral meristem identity. Negatively regulated by KAPP (kinase-associated protein phosphatase). CLV3 peptide binds directly CLV1 ectodomain.	2.44284	3.94284	2.25662	2.17821	1.80469	1.84118	5.42891	8.64464	6.93946	9.36236	11.5131	9.09185	4.32308
	Cara005g005810	AT5G43530	0.943271	Helicase protein with RING/U-box domain-containing protein;(source:Araport11)	0.132695	0.175735	3.28562	4.56558	5.11847	6.22811	7.93384	28.1567	18.0825	29.7356	39.7351	22.1347	11.7524
	Cara015g002990	AT4G17895	0.943256	Encodes a ubiquitin-specific protease.	3.45096	4.82293	6.41126	7.6421	8.35829	9.28036	16.6536	20.0454	17.3372	25.8863	20.0409	15.6836	15.3595
	Cara006g025200	AT3G23580	0.943231	Encodes one of the 3 ribonucleotide reductase (RNR) small subunit genes (RNR2A). Functionally redundant with the ribonucleotide reductase TSO2. mRNA was shown to specifically accumulate during the S-phase of the cell cycle in synchronized tobacco BY2 cells. Critical for cell cycle progression, DNA damage repair and plant development.	7.06355	17.5548	9.05783	10.3868	11.347	13.9282	32.23	34.9929	31.5943	54.2473	41.741	37.5584	26.0623
	Cara010g002470	AT5G47540	0.942988	Mo25 family protein;(source:Araport11)	0.301625	0.604436	2.54155	3.97866	3.9926	3.79987	12.8761	14.048	15.6253	14.8399	25.0862	12.5082	12.2657
	Cara014g017990	AT4G35880	0.94293	Eukaryotic aspartyl protease family protein;(source:Araport11)	0.256628	1.0861	2.28101	2.80958	2.92726	3.13625	10.2587	14.6752	11.538	11.3758	14.3337	9.26287	7.18677
	Cara002g015860	AT4G27490	0.942842	3-5-exoribonuclease family protein;(source:Araport11)	6.90165	22.0211	13.2684	15.0354	13.1573	17.1353	48.1688	46.9215	50.5319	49.7886	66.0016	47.5664	34.3749
	Cara003g001600	AT1G01510	0.942456	Encodes a homolog of human CtBP. Mutant has longer and thicker leaves than wild type. Involved in controlling polar cell expansion in the leaf width direction. It has been shown to localize to cytosolic stress granules and is involved in their formation.	8.70316	14.1482	11.9737	15.2418	16.7169	14.0386	56.2839	65.2779	62.9346	65.2023	79.8805	68.7223	33.3624
	Cara017g000020	AT2G16780	0.942381	Encodes a WD-40 repeat protein similar to yeast MSI1.	5.17577	22.3213	18.4666	21.7054	25.0727	27.4833	53.1237	72.1089	47.6394	75.7843	108.416	74.8633	48.3748
	Cara014g010840	#N/A	0.942071	#N/A	0.0967342	0.0163559	1.41389	1.16284	1.02055	1.37557	13.8405	20.3087	13.4038	18.2757	23.5775	2.63339	11.0038
	Cara014g018050	AT4G35880	0.942027	Eukaryotic aspartyl protease family protein;(source:Araport11)	0.17311	0.946399	2.02347	2.58978	2.79098	2.88291	9.76257	14.0995	10.9255	10.6504	13.8813	8.76063	6.73464
	Cara017g015340	AT5G13520	0.941987	peptidase M1 family protein;(source:Araport11)	7.33944	13.7079	13.0059	14.2457	13.011	10.6081	34.079	29.4942	28.3125	34.8509	37.7728	29.5063	18.2644
	Cara021g011450	AT3G18630	0.941973	Encodes a uracil-DNA glycosylase (UDG) involved in a base excision DNA repair pathway in mitochondria.	2.27446	3.40239	5.81337	7.4496	8.11767	9.60242	17.6403	27.4563	22.9053	25.7757	32.4949	25.9499	18.5643
	Cara013g002660	AT3G28730	0.941758	encodes a component of the FAcilitates Chromatin Transcription (FACT) complex, SSRP1. Along with STP16 binds to the promoter of FLC.	19.8977	45.5247	35.5756	35.3838	36.9908	39.7941	69.6472	67.0425	74.2649	106.378	96.2714	71.8826	47.4227
	Cara002g000750	AT1G54690	0.941594	Encodes HTA3, a histone H2A protein. H2AX is a meiosis-specific isoform of histone H2A. Upon DSB formation, rapid accumulation of phosphorylated H2AX (&#947;-H2AX) occurs around the break site. _x0001_H2AX foci accumulate in early G2. Immunolocalization studies in spread preparations of wild-type meiocytes at G2/early leptotene revealed the accumulation of numerous rather diffuse &#947;-H2AX foci…	6.71621	8.68912	20.1128	22.933	37.344	27.9582	47.4215	88.7145	58.6467	109.467	150.518	84.2228	63.7277
	Cara004g031520	AT3G59600	0.941255	One of two highly similar proteins that can serve as non-catalytic subunits of Nuclear RNA polymerases II, IV and V; homologous to budding yeast RPB8. Probably redundant with At1g54250.	8.0619	40.7641	20.1092	22.9975	23.5279	30.0851	62.3821	71.4536	54.1291	74.0326	85.6528	55.1439	55.9621
	Cara018g006400	AT5G44635	0.941211	minichromosome maintenance (MCM2/3/5) family protein;(source:Araport11)	0.330141	0.444842	6.41238	8.01625	11.28	15.4492	25.5191	42.3053	32.7675	49.1199	40.9122	28.6997	29.1778
	Cara005g004730	AT4G14746	0.940841	neurogenic locus notch-like protein;(source:Araport11)	4.07829	5.92838	10.5664	9.62158	6.40006	12.245	51.1729	95.0285	83.4398	73.8327	93.2809	60.6686	40.9243
	Cara007g002650	AT5G50340	0.940788	DNA repair protein RadA-like protein;(source:Araport11)	2.13708	6.21871	4.27319	5.73313	8.59043	10.8913	25.4597	27.4169	25.063	34.2639	27.4141	19.7593	12.667
	Cara010g005380	AT5G53860	0.940536	Encodes a plant-specific protein with a domain similar to the central cysteine-rich domain of DnaJ proteins. It is involved in chloroplast and leaf development.	9.10155	20.9088	14.0796	15.4659	14.5521	14.2038	29.8596	27.8197	31.5407	35.2525	37.8964	25.1752	23.8255
	Cara004g051060	AT5G27680	0.940419	RECQ helicase SIM;(source:Araport11)	1.37796	1.88555	2.55749	3.36493	3.28715	3.74886	7.57875	8.62915	7.74368	7.96748	9.83988	7.4693	4.99897
	Cara009g024220	AT4G21450	0.940174	PapD-like superfamily protein;(source:Araport11)	49.1938	31.226	25.0813	29.172	25.4204	22.091	104.486	146.666	112.565	114.211	174.09	123.676	67.4479
	Cara021g020240	AT3G29360	0.939539	Encodes one of four UDP-glucose dehydrogenase UGD) genes. Mutation of this gene in combination with UGD3 leads to swollen plant cell walls and severe developmental defects associated with changes in pectic polysaccharides.	2.73435	7.80732	14.0459	18.9171	20.9322	35.3867	61.5357	82.0298	91.3903	92.8375	112.887	84.3092	41.1875
	Cara004g016280	AT1G63190	0.939473	Cystatin/monellin superfamily protein;(source:Araport11)	4.97892	7.45229	7.91708	9.48042	9.34628	10.7093	25.7796	25.0045	25.1526	31.2215	28.46	24.6682	22.6396
	Cara016g025650	AT4G17895	0.939437	Encodes a ubiquitin-specific protease.	3.22586	3.6437	5.76597	6.9792	8.39963	9.66129	12.3687	18.9966	16.5108	25.8278	20.8713	16.1299	13.8342
	Cara004g026400	AT2G02850	0.939133	Encodes plantacyanin one of blue copper proteins. Involved in anther development and pollination. Expressed in the transmitting tract of the pistil.	0.898806	15.676	19.2548	44.1976	13.5271	48.7733	361.674	458.001	196.521	703.684	453.547	304.254	279.25
	Cara020g025100	AT1G75820	0.938589	Putative receptor kinase with an extracellular leucine-rich domain. Controls shoot and floral meristem size, and contributes to establish and maintain floral meristem identity. Negatively regulated by KAPP (kinase-associated protein phosphatase). CLV3 peptide binds directly CLV1 ectodomain.	1.71223	2.34489	1.20713	1.24441	1.30951	1.39716	2.51263	6.51655	4.82539	6.87965	8.00239	5.85744	3.27529
	Cara003g054100	AT4G27940	0.938535	Involved in Mn and Fe homeostasis, root length, and flowering time.	12.6235	13.1295	9.12243	9.5017	8.35388	11.3097	26.3008	27.1577	24.3813	43.9049	32.2463	29.0123	19.1174
	Cara017g012830	AT5G44635	0.938522	minichromosome maintenance (MCM2/3/5) family protein;(source:Araport11)	0.419834	0.83306	4.84184	6.54478	9.23741	14.0593	19.955	32.5755	25.6957	40.1891	34.5853	26.2211	24.5159
	Cara008g008990	AT1G17840	0.938507	Encodes a plasma membrane-localized ATP-binding cassette transporter, that is required for cutin transport to the extracellular matrix. The mRNA is cell-to-cell mobile.	15.0371	32.5492	8.38052	8.3852	3.81534	5.43236	132.527	151.943	129.393	189.554	154.831	145.907	47.2629
	Cara003g002080	AT1G01610	0.938466	bifunctional sn-glycerol-3-phosphate 2-O-acyltransferase/phosphatase. Involved in cutin assembly and is functionally redundant with GPAT8.	9.32139	5.76445	5.78903	13.0696	7.06112	18.5698	63.4404	94.8056	96.6158	111.396	85.7812	50.363	45.834
	Cara010g004650	AT1G61260	0.938407	cotton fiber (DUF761);(source:Araport11)	0.901446	4.84658	3.1686	3.86089	6.03097	8.99059	11.0993	16.8003	12.4581	17.6722	20.4596	13.8425	7.02827
	Cara004g008400	#N/A	0.938254	#N/A	0.0238984	0.152384	0.769476	1.15576	1.20848	9.15407	76.5825	174.317	121.789	137.803	194.702	24.3658	54.1488
	Cara022g014880	AT3G18630	0.938186	Encodes a uracil-DNA glycosylase (UDG) involved in a base excision DNA repair pathway in mitochondria.	1.49241	2.93534	5.09769	6.88545	7.09878	7.45711	15.0087	21.7026	18.2866	19.9451	23.9499	18.9379	15.3437
	Cara002g010430	AT1G31360	0.937981	Encodes a (d)NTP-dependent 3 Prime->5 Prime DNA helicase. This protein can also disrupt D loop structures and may mediate branch migration of Holliday junctions when tested in vitro. The unwinding activity of the enzyme depends on the presence of divalent cations (Mg2+, Mn2+, or Ca2+, but not Zn2+).(d)NTPs are also required with ATP and dATP supporting the greatest amount of DNA unwinding in vitr…	1.16755	1.17282	2.13462	2.76177	3.68115	5.28126	7.84194	12.9478	9.88122	11.8393	13.6936	9.02749	9.75133
	Cara003g052820	AT4G25540	0.937623	encodes a DNA mismatch repair homolog of human MutS gene, MSH6. There are four MutS genes in Arabidopsis, MSH2, MSH3, MSH6, and MSH7, which all act as heterodimers and bind to 51-mer duplexes. MSH2*MSH3 heterodimers bound 'insertion-deletion' DNA with three nucleotides (+AAG) or one nucleotide (+T) looped out much better than they bound DNA with a base/base mispair (T/G).	2.42629	2.21396	2.75632	3.65332	3.61723	5.30641	12.6167	9.7729	10.7425	12.5847	13.4402	8.11076	6.74323
	Cara014g002340	AT5G41980	0.937391	nuclease;(source:Araport11)	1.71332	6.36614	4.59608	4.76454	4.92349	4.87738	16.8405	17.0107	17.1237	20.311	17.6657	14.6765	12.8101
	Cara012g025770	AT4G29560	0.936629	Component of Fanconi anemia (FA) complex.	0.274301	1.91921	1.3317	1.50793	1.90173	3.1115	4.07943	5.13401	4.04389	8.57404	7.25788	3.52211	3.19633
	Cara022g000800	AT1G44900	0.936172	Encodes MCM2 (MINICHROMOSOME MAINTENANCE 2), a protein essential to embryo development. Overexpression results in altered root meristem function.	0.39331	0.500412	7.74671	10.9538	15.077	20.8831	40.6076	65.1188	57.4096	69.4667	73.5729	49.8912	57.7019
	Cara004g052780	AT3G07870	0.936158	FBX92 is an F-box containing protein. Overexpression produces plants with smaller leaves while reduced expression is correlated with increased leaf size and increased rates of cell proliferation.	4.02774	7.52531	8.38095	8.95643	9.87072	10.3332	48.7466	39.3846	36.746	48.4871	48.4585	38.9142	19.781
	Cara011g010380	AT3G25910	0.936157	C2H2-type zinc finger protein involved in salt tolerance. Induced by salt stress.	23.4443	26.195	27.0787	23.7579	21.643	28.2048	34.4104	47.4995	43.7089	42.3731	50.3759	33.4318	31.5074
	Cara007g006390	AT3G23760	0.936104	transferring glycosyl group transferase;(source:Araport11)	2.82081	1.3579	3.2256	3.98719	3.95721	3.51937	12.5166	24.6002	20.3331	16.9443	27.302	14.8147	11.6634
	Cara005g001070	AT3G17030	0.935572	Nucleic acid-binding proteins superfamily;(source:Araport11)	0.911772	0.82446	2.6933	2.8277	3.84667	6.4617	7.71248	16.2159	9.0493	14.0295	16.3331	9.61063	9.00874
	Cara004g002230	AT4G27940	0.934353	Involved in Mn and Fe homeostasis, root length, and flowering time.	7.03213	12.4054	8.37269	8.73668	8.05143	10.3106	22.0084	25.5318	20.6273	40.227	27.4192	23.3205	17.3131
	Cara014g027240	AT3G28730	0.934328	encodes a component of the FAcilitates Chromatin Transcription (FACT) complex, SSRP1. Along with STP16 binds to the promoter of FLC.	20.0948	47.8115	39.7682	37.3848	37.3682	41.7253	68.966	72.3662	78.1932	109.129	92.9068	73.0268	49.6189
	Cara011g001330	AT3G08943	0.934222	ARM repeat superfamily protein;(source:Araport11)	0.937151	0.652768	5.18559	6.28994	8.34618	7.6989	12.7045	29.4656	19.3922	27.6115	28.9849	17.8735	8.04279
	Cara013g002430	AT5G40030	0.934192	Member of AGC VIIIa Kinase gene family.	0	0.212042	0.351625	0.658891	0.572963	0.683829	3.10881	4.24221	4.76685	5.7195	7.03201	3.53784	5.37604
	Cara012g035160	#N/A	0.934169	#N/A	4.40569	3.00685	4.47595	6.45163	5.74365	8.10344	58.0531	73.5514	72.7391	63.4779	91.1181	20.1338	34.8967
	Cara014g021650	#N/A	0.934137	#N/A	53.0946	7.06277	7.47828	12.5022	18.031	20.5546	44.8942	122.127	71.5127	172.055	150.412	89.9725	57.7656
	Cara016g018200	AT1G71230	0.933774	Encodes a subunit of the COP9 complex, similar to JAB1, a specific mammalian coactivator of AP-1 transcription. Involved in protein deneddylation. Double mutants with CSN5A are constitutively photomorphogenic (de-etiolated) and have abnormal auxin responses.	13.1684	29.1674	28.8968	29.4443	28.3051	27.7884	54.6935	63.6638	59.4295	70.2041	68.0358	64.5272	46.8533
	Cara002g008040	AT5G44010	0.933543	fanconi anemia group F protein (FANCF);(source:Araport11)	0.0461649	0.149489	0.188021	0.325821	0.396201	0.673096	0.935932	1.35568	1.01854	1.41228	1.43435	1.19792	0.789231
	Cara010g002880	AT3G20330	0.933539	encodes aspartate carbamoyltransferase catalyzing the second step in the de novo pyrimidine ribonucleotide biosynthesis	2.38466	15.3733	7.71731	9.74793	10.1807	10.4374	19.0463	32.178	17.7954	37.1073	33.2663	22.4996	16.0514
	Cara003g027830	#N/A	0.933433	#N/A	1.99664	8.17873	6.70706	8.46613	11.7242	12.9002	37.6629	44.9935	49.2645	47.9818	52.7206	44.9204	33.9901
	Cara004g000830	AT4G27585	0.933172	Encodes a stomatin-like protein that is present in a mitochondrial membrane-bound 3 MDa protein complex and is involved in the assembly of mitochondrial respiratory supercomplexes. There is an observed increase in abundance of respiratory complex III2 in SLP1 single and double knockout mutants. The protein is not redundant with Arabidopsis SLP2 (At5g54100).	2.79274	30.1071	11.8899	13.633	15.0247	17.5825	80.2332	100.243	78.8176	148.528	96.185	51.1217	37.0305
	Cara014g029880	AT5G13960	0.933073	Encodes a histone 3 lysine 9 specific methyltransferase involved in the maintenance of DNA methylation. SUVH4/KYP is a SU(VAR)3-9 homolog, a SET domain protein. Known SET domain proteins are involved in epigenetic control of gene expression. There are 10 SUVH genes in Arabidopsis and members of this subfamily of the SET proteins have an additional conserved SRA domain. In kyp mutants, there is a …	1.76413	5.34838	10.7234	14.1497	16.6206	16.2131	56.8662	70.9281	66.7035	64.4415	90.639	74.6476	41.2708
	Cara021g025350	AT1G67320	0.933037	DNA primase, large subunit family;(source:Araport11)	0.187157	0.351321	2.28892	3.52507	4.82588	6.61142	10.1442	19.1305	12.9339	18.5023	18.7575	11.6111	14.0368
	Cara003g054420	AT5G24170	0.932518	Got1/Sft2-like vescicle transport protein family;(source:Araport11)	2.98442	5.95694	5.41646	5.61438	6.88199	7.30689	15.556	17.212	15.9333	16.2928	17.6668	14.0816	12.8395
	Cara018g005870	AT1G65470	0.932284	Chromatin Assembly Factor-1 (CAF-1) p150 subunit. Mutants have reduced heterochromatin content. In Arabidopsis, the three CAF-1 subunits are encoded by FAS1, FAS2 and, most likely, MSI1, respectively. Mutations in FAS1 or FAS2 lead to increased frequency of homologous recombination and T-DNA integration in Arabidopsis.	0.197362	0.2722	4.17656	5.78111	7.35492	10.9114	40.7698	55.1732	62.4614	58.6304	62.9336	54.3391	31.1375
	Cara014g022730	AT3G49900	0.931752	Phototropic-responsive NPH3 family protein;(source:Araport11)	0.0131154	0.565591	0.330518	0.926242	1.34065	1.20708	9.18487	9.55964	11.4258	10.5613	10.7865	6.91833	7.00978
	Cara003g043260	AT3G55510	0.931751	Encodes a regulator of floral determinacy in that interacts with both nucleolar and nucleoplasmic proteins.	2.69161	13.2024	5.46279	6.83645	7.9476	9.32415	20.6931	19.9392	16.2281	31.2901	26.3	19.8573	14.9686
	Cara006g023980	AT4G14746	0.931634	neurogenic locus notch-like protein;(source:Araport11)	9.89149	17.4759	20.8086	15.8324	12.1516	18.5612	103.472	225.687	201.835	178.906	209.337	110.922	76.4855
	Cara004g051570	AT3G05510	0.931574	Phospholipid/glycerol acyltransferase family protein;(source:Araport11)	3.13551	7.14022	7.98447	9.07755	8.45527	8.62221	13.4779	14.45	13.9224	17.4244	19.7766	11.5554	14.0979
	Cara004g006590	AT2G40550	0.93151	Encodes a nuclear localized target of E2Fa-DPa, transcription factors controlling cell cycle progression. Required for sister chromatid cohesion and DNA repair.	3.80813	4.81531	12.9558	17.1402	23.9777	37.7494	37.803	74.5628	52.1881	71.2541	84.8417	42.5144	40.4698
	Cara002g009890	AT5G48480	0.931246	Lactoylglutathione lyase / glyoxalase I family protein;(source:Araport11)	1.47886	2.21063	46.2342	68.7218	36.9738	76.9619	775.858	1717.97	1612.8	1194.22	2144.12	1061.71	570.192
	Cara011g019690	AT3G12170	0.931208	Chaperone DnaJ-domain superfamily protein;(source:Araport11)	4.18424	6.47351	8.04831	10.3995	12.1805	15.3425	14.8612	26.7868	18.7197	30.165	35.1579	20.7322	20.7077
	Cara011g038820	AT2G07690	0.930793	Member of the minichromosome maintenance complex, involved in DNA replication initiation. Abundant in proliferating and endocycling tissues. Localized in the nucleus during G1, S and G2 phases of the cell cycle, and are released into the cytoplasmic compartment during mitosis. Binds chromatin.	0.344953	0.656014	7.20208	9.94688	13.8443	18.106	22.4062	61.2009	38.8444	49.3998	61.1168	34.7858	28.4092
	Cara009g004110	AT1G06590	0.930693	anaphase-promoting complex subunit;(source:Araport11)	1.0178	2.27389	2.02542	2.79161	2.64776	3.19015	5.82865	5.85219	5.02247	6.3077	6.1723	4.55534	3.70891
	Cara010g023850	AT4G12710	0.929837	ARM repeat superfamily protein;(source:Araport11)	3.16172	4.7816	3.90025	3.87872	3.67596	3.28314	8.09022	7.53722	7.38664	9.81245	9.12427	8.7815	7.05776
	Cara016g001100	AT4G00910	0.929741	aluminum activated malate transporter family protein;(source:Araport11)	0.11406	0	0	0.004906	0	0.00383489	0.563094	0.824964	0.530067	1.5879	1.42663	1.20418	0.280511
	Cara001g026170	AT1G31360	0.929662	Encodes a (d)NTP-dependent 3 Prime->5 Prime DNA helicase. This protein can also disrupt D loop structures and may mediate branch migration of Holliday junctions when tested in vitro. The unwinding activity of the enzyme depends on the presence of divalent cations (Mg2+, Mn2+, or Ca2+, but not Zn2+).(d)NTPs are also required with ATP and dATP supporting the greatest amount of DNA unwinding in vitr…	0.908583	0.857397	1.91431	3.0443	4.27756	6.04676	7.46293	14.0708	9.85587	12.6867	14.1568	8.70027	9.26608
	Cara022g004130	AT1G24020	0.929172	MLP-like protein 423;(source:Araport11)	5.36163	30.7779	24.4772	85.5702	46.537	228.002	3974.13	5918.04	3383.74	4676.23	4211.85	2991.86	1879.71
	Cara004g041680	AT2G38730	0.929108	Cyclophilin-like peptidyl-prolyl cis-trans isomerase family protein;(source:Araport11)	8.81042	21.7182	15.6381	16.7081	16.6453	16.6565	29.0567	31.2042	28.6418	38.7162	37.6275	33.485	27.0449
	Cara012g037250	AT3G08943	0.929015	ARM repeat superfamily protein;(source:Araport11)	0.954488	0.60006	4.64866	5.67281	7.35225	7.39613	11.6929	29.414	18.8596	26.4174	27.7358	18.1014	7.75737
	Cara010g000370	AT1G79390	0.928871	centrosomal protein;(source:Araport11)	3.6602	10.1696	10.4782	11.4041	14.6618	15.7055	28.5848	24.38	25.3938	30.2607	40.8806	24.9045	23.1224
	Cara009g020870	AT1G06520	0.928822	sn-glycerol-3-phosphate 2-O-acyltransferase. Expressed in flower buds and siliques. Homozygous mutant plants are male sterile.	0.00288425	0.00357817	0.0244422	0.511074	0.283688	2.32314	64.5094	104.623	101.541	93.432	139.706	116.926	55.3468
	Cara013g009090	AT3G02530	0.928637	TCP-1/cpn60 chaperonin family protein;(source:Araport11)	17.5691	64.4197	39.1813	47.1855	49.2771	48.7897	96.3288	113.46	98.9563	140.132	114.25	92.4286	66.031
	Cara017g007760	AT1G30460	0.928627	Encodes AtCPSF30, the 30-KDa subunit of cleavage and polyadenylation specificity factor. AtCPSF30 is a probable processing endonuclease. Nucleus-localized RNA binding protein capable of interacting with itself and with calmodulin. Its RNA-binding activity is inhibited by calmodulin in a calcium-dependent fashion.	6.66209	11.3175	7.86602	8.13602	7.38901	8.37561	18.1032	14.5671	16.9161	20.525	20.8933	17.5441	12.4658
	Cara004g009910	#N/A	0.92862	#N/A	1.19778	6.93125	9.62883	18.4133	20.2563	18.2785	45.7976	74.7272	67.7872	73.3953	70.736	42.7111	20.9084
	Cara014g031070	AT5G47540	0.928611	Mo25 family protein;(source:Araport11)	1.02268	1.18384	3.91305	6.53947	5.59194	4.9164	14.9269	14.257	17.2311	16.9934	28.3712	15.2513	13.8032
	Cara020g020670	AT5G56510	0.928518	Encodes a member of the Arabidopsis Pumilio (APUM) proteins containing PUF domain (eight repeats of approximately 36 amino acids each). PUF proteins regulate both mRNA stability and translation through sequence-specific binding to the 3' UTR of target mRNA transcripts.	0	0.0995656	0.339665	0.290311	0.316438	1.39683	9.41254	14.9602	15.7064	22.4615	16.8904	17.9309	6.96914
	Cara022g001540	AT1G67320	0.928026	DNA primase, large subunit family;(source:Araport11)	0.209554	0.324352	2.58141	3.83483	6.56189	8.26534	12.2522	23.1701	17.8208	21.3853	25.6087	15.5336	18.3765
	Cara004g030720	AT1G08840	0.927895	Encodes a homolog of human and yeast DNA2. Mutants have increased sensitivity to DNA damage stress.	0.168559	0.129669	2.27498	2.98937	3.96415	4.97884	6.31385	13.6747	10.0041	14.1444	20.3033	13.5757	9.63021
	Cara011g019910	AT3G57650	0.927797	Encodes an endoplasmic reticulum localized protein with lysophosphatidyl acyltransferase activity.	38.6617	51.1962	35.1534	38.073	33.6201	55.7353	77.2718	102.369	79.3878	92.3474	96.8147	84.2023	58.21
	Cara012g029690	#N/A	0.927786	#N/A	16.4029	43.0387	24.4588	28.904	30.5014	31.2819	56.5386	97.5946	57.4243	113.828	87.6975	61.343	63.9818
	Cara007g008900	AT5G38790	0.927614	hypothetical protein;(source:Araport11)	0.0279229	0	0.147153	0.207065	0.165328	0.0933749	2.33308	1.86096	1.10942	5.71529	5.04264	1.81174	1.67214
	Cara007g006140	AT5G07400	0.927421	forkhead-associated domain-containing protein / FHA domain-containing protein;(source:Araport11)	1.49161	3.33458	4.55499	5.27226	5.28449	7.85252	12.6	18.4496	14.3544	20.4003	18.6448	18.6945	10.6726
	Cara018g016240	AT5G46280	0.927231	Involved in the replication of mungbean yellow mosaic India virus (MYMIV) DNA through an ex vivo system.	0.329065	0.333495	6.25181	8.42496	12.7027	15.1087	24.948	47.066	39.7111	49.7416	57.0218	49.3696	32.9199
	Cara008g007220	AT5G11010	0.926919	Nuclear-localizing protein.	0.133423	0.62079	0.423817	0.660023	0.71832	0.64104	1.67736	1.55621	0.994031	2.07765	1.80412	1.30832	1.08753
	Cara021g011560	AT5G60160	0.926676	Vacuolar aspartyl aminopeptidase which also functions as a molecular chaperone.	13.9748	29.0753	26.7896	28.3997	27.1374	24.6506	43.3438	44.0258	43.535	50.2787	54.9202	46.6818	35.4877
	Cara014g005090	AT1G57820	0.926338	Encodes a 645-amino acid methylcytosine-binding protein with a PHD domain, two RING finger domains, and an SRA domain that is involved in centromere heterochromatinization. This protein functions as an E3 ubiquitin ligase in vitro. The protein has been shown to bind to methylated cytosines of CG, CNG and CNN motifs via its SRA domain but has a preference for the former. It plays a role in the est…	0.389447	1.2559	14.3782	14.6322	21.3318	23.0705	62.2845	97.9294	100.464	84.1657	110.676	77.4857	37.0537
	Cara015g018150	AT4G29000	0.92627	Tesmin/TSO1-like CXC domain-containing protein which is a transcriptional repressor of genes required for maintenance of DNA methylation, including MET1, CMT3, DDM1, KYP and VIMs. Functions redundantly with its paralogue TCX6 in repressing the expression of these genes.	0.183985	0.125771	0.918061	0.897265	1.21665	0.874737	3.13337	3.96845	3.28127	3.42667	4.33777	2.78959	3.28545
	Cara007g018080	AT1G17840	0.926112	Encodes a plasma membrane-localized ATP-binding cassette transporter, that is required for cutin transport to the extracellular matrix. The mRNA is cell-to-cell mobile.	15.7299	34.1763	10.2365	9.13226	4.00681	4.89606	127.692	141.984	116.057	170.357	141.105	143.027	44.268
	Cara014g015000	AT5G65490	0.926051	suppressor-like protein;(source:Araport11)	5.73362	9.18228	6.13394	7.00307	6.70319	8.08445	15.9713	13.8508	16.4887	23.2058	19.3685	17.4959	10.4602
	Cara001g026760	AT5G48480	0.92587	Lactoylglutathione lyase / glyoxalase I family protein;(source:Araport11)	0.786212	1.24219	37.6633	65.8485	31.5404	93.2893	877.201	1854.98	1776.34	1278.68	2104.18	1105.32	580.006
	Cara020g006490	AT1G77600	0.925802	One of 5 PO76/PDS5 cohesion cofactor orthologs of Arabidopsis.	0.535775	0.359109	1.05042	1.1652	1.29638	1.73092	2.99016	4.33303	3.28822	3.49203	4.47831	3.54324	2.65261
	Cara002g003780	AT4G02060	0.925666	Member of the minichromosome maintenance complex, involved in DNA replication initiation. Abundant in proliferating and endocycling tissues. Localized in the nucleus during G1, S and G2 phases of the cell cycle, and are released into the cytoplasmic compartment during mitosis. Binds chromatin.	0.385273	0.371571	7.15981	9.12453	13.548	20.1177	17.286	37.0944	24.2095	46.0208	48.1611	23.706	22.9346
	Cara008g000190	AT5G11010	0.925244	Nuclear-localizing protein.	0.825454	2.25002	1.63872	2.19812	1.92038	1.75265	7.67382	6.01444	6.07455	8.08729	10.1256	8.55084	5.49914
	Cara010g019010	AT3G57000	0.925224	nucleolar essential protein-like protein;(source:Araport11)	0.246608	1.61634	2.80488	3.69161	4.54537	4.01396	18.421	15.7953	18.2567	19.9516	22.3847	19.2279	14.8107
	Cara003g037330	AT2G16630	0.925177	Pollen Ole e 1 allergen and extensin family protein;(source:Araport11)	0.0761517	0.0171145	0.338072	0.67757	0.325761	1.55829	18.8053	19.9573	16.3784	38.6622	20.5046	14.9373	8.61575
	Cara012g000250	AT2G07690	0.925018	Member of the minichromosome maintenance complex, involved in DNA replication initiation. Abundant in proliferating and endocycling tissues. Localized in the nucleus during G1, S and G2 phases of the cell cycle, and are released into the cytoplasmic compartment during mitosis. Binds chromatin.	0.276644	0.581214	7.28629	10.0985	13.2878	19.926	22.0921	56.1252	35.9505	48.0809	53.0391	30.1184	27.1562
	Cara011g009910	AT5G51200	0.924549	Originally identified as EDS4, enhanced disease sensitive phenotype and subsequently cloned and identified as NUCLEOPORIN205. Affects circadian clock and downstream genes including those involved in defense response.	4.90811	8.59936	7.13797	9.12246	9.37969	10.0407	18.8946	18.2452	17.0831	21.9372	21.2946	20.813	13.4788
	Cara001g023300	AT2G39700	0.924452	putative expansin. Naming convention from the Expansin Working Group (Kende et al, 2004. Plant Mol Bio). Involved in the formation of nematode-induced syncytia in roots of Arabidopsis thaliana.	3.45965	2.28037	25.6336	23.6814	44.1253	18.7316	92.8687	92.4451	84.3337	174.24	125.363	97.4167	96.4763
	Cara022g001710	AT1G27950	0.924364	Encodes LTPG1, a lipid transfer protein with a predicted GPI (glycosylphosphatidylinositol)-anchor domain. Localized in the plasma membrane. Disruption of the LTPG1 gene causes alterations of cuticular lipid composition, but no significant changes on total wax and cutin monomer loads are seen. The mRNA is cell-to-cell mobile.	28.7764	21.9271	6.90202	10.8859	21.1928	49.4877	241.604	150.375	233.577	321.556	362.86	239.762	244.163
	Cara003g052920	AT5G52290	0.924363	Encodes a protein with similarity to XPF endonucleases. Loss of function mutations have defects in meiosis- specifically a reduction in the number of chiasmata. As a result both pollen and embryo sacs are abnormal and plants have severely reduced fertility.	0.241823	0.394665	0.867364	1.06902	1.08747	0.914103	1.53085	1.86178	1.37858	2.20033	2.60141	1.6743	1.11514
	Cara006g024420	AT3G22430	0.924278	RNA recognition motif XS domain protein;(source:Araport11)	10.8418	8.21177	9.45326	11.0019	11.0961	12.3018	23.9797	24.4747	24.8424	27.6841	25.3118	25.5004	17.1116
	Cara014g020610	AT3G02530	0.924044	TCP-1/cpn60 chaperonin family protein;(source:Araport11)	19.8339	70.648	45.4101	53.7399	57.2941	56.171	108.408	123.254	108.53	150.631	124.02	103.065	74.0544
	Cara017g003650	AT5G46280	0.923933	Involved in the replication of mungbean yellow mosaic India virus (MYMIV) DNA through an ex vivo system.	0.316579	0.249455	7.0486	8.12451	12.2109	12.6752	27.3796	52.1175	43.937	52.486	60.282	54.1839	37.5254
	Cara022g005100	AT1G14430	0.92311	Galactose oxydase; may function in tissues that require mechanical reinforcements in the absence of lignification.	0.130788	0.0125628	0.019428	0.0398282	0.0396925	0.357277	0.402731	1.47163	1.16705	2.56022	1.95517	1.55246	0.921317
	Cara002g014290	AT5G02560	0.922381	Encodes HTA12, a histone H2A protein.	29.0214	65.265	139.84	157.217	186.047	143.522	283.241	582.233	393.224	650.564	908.408	618.64	509.466
	Cara016g003680	AT4G31360	0.922209	selenium binding protein;(source:Araport11)	7.76026	6.92981	15.023	18.8094	14.6898	10.9896	51.5463	85.8838	78.9576	67.6627	81.6258	56.5791	55.6148
	Cara011g015530	AT2G24490	0.921975	Encodes a component of Replication Protein A. Component of transcriptional gene silencing which does not affect endogenous small RNA accumulation nor DNA methylation. Localized in the nucleus. Involved in DNA repair. Interacts physically with ROS1.	0.237307	0.204093	9.68653	11.3235	14.6299	24.2389	22.7079	67.2328	42.0663	61.4746	73.875	44.063	44.261
	Cara002g003940	AT4G02120	0.921879	Cytidine triphosphate synthase.	2.21196	9.92627	7.51797	10.5005	9.9032	13.9624	29.4054	29.5973	26.8493	33.5864	29.0937	23.1087	16.4359
	Cara002g009120	AT5G48660	0.921822	B-cell receptor-associated protein 31-like protein;(source:Araport11)	9.02719	8.6537	6.45182	7.17	8.01918	9.316	19.0963	18.4569	15.635	22.6276	24.1982	15.0686	21.7801
	Cara004g008060	AT2G29570	0.92171	Functionally interacts with POLH to repair DNA damaged by UVB damage. May be sumoylated.	0.199565	0.287151	4.52668	5.15093	6.77958	10.132	11.0139	30.9107	17.8665	25.3277	33.5792	15.0171	18.6889
	Cara011g018560	AT3G58530	0.921216	RNI-like superfamily protein;(source:Araport11)	4.1813	6.8297	5.22732	5.42202	6.86183	6.91244	11.2235	14.4881	18.5799	17.2394	22.4419	16.3354	14.2385
	Cara012g028220	AT1G14920	0.921094	Similar to a putative transcription factor and transcriptional coactivators. Repressor of GA responses and involved in gibberellic acid mediated signaling. Member of the DELLA proteins that restrain the cell proliferation and expansion that drives plant growth. The protein undergoes degradation in response to GA via the 26S proteasome. GAI may be involved in reducing ROS accumulation in response …	0.625696	0.687597	0.128188	0.277106	0.708076	1.1391	3.2683	3.4486	2.64961	4.06659	3.8351	2.17952	3.57326
	Cara012g034490	AT2G37060	0.921052	nuclear factor Y, subunit B8;(source:Araport11)	0.741581	4.69071	5.38335	5.61999	5.68924	5.99308	14.1344	16.5597	12.9745	21.2706	15.0744	13.8842	12.2833
	Cara004g052050	AT4G11060	0.920878	Participates in a minimal functioning DNA replisome in plant chloroplasts and mitochondria which consists of the DNA primase-helicase protein Twinkle along with DNA polymerase 1A or 1B. ABA responsive gene involved in mitochondrial RNA processing.	1.35268	14.4414	6.1881	7.01192	6.82183	7.75112	21.2898	19.8914	20.1423	25.0097	30.8832	23.0578	15.502
	Cara009g018180	AT4G28250	0.920851	putative beta-expansin/allergen protein. Naming convention from the Expansin Working Group (Kende et al, 2004. Plant Mol Bio). Involved in the formation of nematode-induced syncytia in roots of Arabidopsis thaliana.	0.0591529	0.0700489	3.53647	1.31736	2.11855	1.53701	7.90884	26.5463	12.2229	22.0217	24.1424	20.1319	8.59936
	Cara003g050830	AT1G02140	0.92068	Encodes a homologue of the exon junction complex (EJC) component MAGO that participates in intron-mediated enhancement of gene expression.	21.4331	40.5093	36.7805	37.1172	39.0967	37.2392	59.3464	60.2653	61.288	67.0729	71.6725	61.4159	55.9683
	Cara014g021230	AT5G38110	0.920663	This gene is predicted to encode a silencing group A protein. Plant lines expressing RNAi constructs directed against SGA1 have reduced levels of agrobacterium-mediated root transformation. Its expression is regulated during cell cycle progression through E2F transcription factors Functions redundantly with AT1G66740 during gametogenesis	4.21056	10.5158	9.26726	9.37901	8.55887	14.4797	28.4946	26.3995	24.4979	29.9293	28.9528	23.6821	22.7872
	Cara021g019980	AT3G25150	0.92054	Nuclear transport factor 2 (NTF2) family protein with RNA binding (RRM-RBD-RNP motifs) domain-containing protein;(source:Araport11)	0.00404317	0.158305	0.966573	1.12339	3.30248	4.43634	6.40524	16.2826	8.89818	12.2449	14.3203	6.67719	4.72363
	Cara003g002770	AT4G38500	0.92034	Sept9 (DUF616);(source:Araport11)	0.155378	0.376715	0.310881	0.127048	0.261073	0.315675	0.856376	1.63217	1.26435	1.34218	1.44828	0.954842	0.338366
	Cara015g003290	AT4G25960	0.920186	P-glycoprotein 2;(source:Araport11)	3.79431	1.82144	0.716	0.849408	1.29934	4.42676	24.0391	19.7538	25.03	29.0064	27.8668	26	19.412
	Cara019g000960	AT1G71260	0.919973	Encodes WHY2, a homolog of the potato p24 protein. It shares the conserved KGKAAL domain, a putative DNA-binding domain, with potato p24 and is localized to mitochondria and not the nucleus. WHY2 is a member of the Whirly family proteins present mainly in the plant kingdom performing various activities related to DNA metabolism. Crystal structure of Solanum tuberosum WHY2, a close homolog of Arab…	7.87042	28.793	18.0018	19.219	20.8061	19.3623	54.8005	63.0768	50.5152	61.9254	71.0362	67.0441	46.9056
	Cara008g016530	AT2G01930	0.919903	BASIC PENTACYSTEINE1 (BPC1) is a regulator of the homeotic Arabidopsis thaliana gene SEEDSTICK (STK), which controls ovule identity. BPC1 induces conformational changes by cooperative binding to purine-rich elements present in the STK regulatory sequence. STK is upregulated in bpc1 mutant.Along with BPC2, BPC1 binds to the promoter of and represses GALS1 thereby reducing beta 1,4- galactan accumu…	4.17711	15.4101	8.92184	10.7054	11.4466	12.2899	29.1258	34.336	29.0923	45.0215	30.5815	23.5238	24.511
	Cara004g044800	AT3G10690	0.919726	Encodes a protein that when expressed together with GYRB2 generates an active supercoiling DNA gyrase enzyme that shares similar properties to its bacterial counterpart, including sensitivity to gyrase-specific antibiotics.	10.6949	16.2632	17.8769	19.7321	19.5261	19.7186	36.8367	46.5194	37.2802	49.2634	48.1456	49.5033	24.8169
	Cara001g028720	AT1G04020	0.919596	Encodes a protein containing two tandem BRCA1 C-Terminal (BRCT) domains, which function in phosphorylation-dependent protein-protein interactions. Loss of function mutations cause defects in meristem organization due to failure to repress WUS. BARD1 binds to WUS promoter and over expression of BARD reduces the extent of WUS expression.	0.665124	0.677408	3.22082	4.99159	6.31855	6.54179	15.8426	29.8331	25.3412	21.9101	28.0629	13.6897	14.8359
	Cara003g036810	AT2G21290	0.919546	30S ribosomal protein S31;(source:Araport11)	6.34316	11.3488	9.93347	8.81932	9.2556	4.69924	13.6012	21.2772	21.3328	24.616	33.5239	19.395	22.1553
	Cara003g002090	#N/A	0.919511	#N/A	0.00629308	0	0.241816	0.0583552	0.158581	0.529587	1.31973	2.39236	1.51019	3.48677	6.12108	1.33045	0.92617
	Cara009g010340	AT5G35700	0.91935	Encodes FIMBRIN5, an actin bundling factor required for pollen germination and pollen tube growth. Different members of the fimbrin/plastin family have diverged biochemically during evolution to generate either tight actin bundles or loose networks with distinct biochemical and biophysical properties. FIM4 generates both actin bundles and branched actin filaments whereas FIM5 only generates actin…	0	0	0	0	0.0167913	0.248056	4.00996	3.69576	4.99892	4.48811	4.32087	2.92728	1.54192
	Cara008g021470	#N/A	0.91929	#N/A	0.152305	0.248286	0.574096	1.15983	0.828576	4.5581	128.693	156.565	155.954	260.174	215.984	244.55	87.7069
	Cara008g025520	AT3G14160	0.91928	2-oxoglutarate-dependent dioxygenase family protein;(source:Araport11)	13.0167	6.69367	4.86506	5.84613	6.75683	14.8706	52.8309	79.9989	84.1586	78.2023	72.9692	49.369	23.6199
	Cara022g005590	AT5G15210	0.919262	Encodes ZFHD3, a member of the zinc finger homeodomain transcriptional factor family.	0.392065	0.987425	1.35516	1.6501	1.22856	1.50682	18.1609	16.7415	21.5776	35.0084	22.2071	8.82414	16.2611
	Cara017g006780	AT4G21070	0.919124	Encodes AtBRCA1, an ortholog of the human breast cancer susceptibility gene 1. Contains one N-terminal RING finger, two C-terminal BRCT and the p300/CBP interacting domain. Strongly induced by gamma rays, consistent with a putative role in DNA repair and in cell cycle control.	0.0417302	0.0824728	1.79419	2.30289	2.73452	2.35755	2.40323	8.24413	4.7736	8.59287	11.2421	5.7209	4.93596
	Cara007g009850	AT1G78910	0.91908	Enzyme for the pseudouridine (&#936;) to uridine (U) conversion. FCS1-mediated pseudouridylation of mitochondrial 26S rRNA is required for mitochondrial translation, which is critical for maintaining mitochondrial function and plant development.	1.14323	4.98843	2.26555	2.82705	2.73656	3.82129	7.59901	8.25219	7.94572	8.73069	9.76328	7.94806	6.82038
	Cara001g022680	AT5G02560	0.919058	Encodes HTA12, a histone H2A protein.	26.0423	56.6662	137.073	155.309	181.709	143.486	276.361	567.041	372.585	630.683	870.415	582.764	523.064
	Cara020g000040	AT1G33360	0.919037	Encodes ClpX3, a subunit of the Clp protease complex.	7.24083	11.0997	9.46724	10.0559	10.0989	10.8954	17.0012	18.5169	18.7951	18.0592	18.6769	15.4612	12.9698
	Cara004g029890	AT1G02090	0.918473	encodes a phosphoprotein that is a subunit of the COP9 signalosome. Mutants exhibit constitutive photomorphogenic phenotype.	17.1646	30.2934	25.5119	26.1739	28.0936	30.0347	48.2193	48.8485	44.7314	60.1619	48.9458	39.5606	32.7641
	Cara021g021720	AT1G14430	0.917871	Galactose oxydase; may function in tissues that require mechanical reinforcements in the absence of lignification.	0.114603	0.0156424	0.0304165	0.0631325	0.0267776	0.15544	0.455654	0.986151	0.440483	2.15146	1.87531	0.551581	0.907903
	Cara016g026160	AT2G35350	0.917766	Encodes a protein most similar to the POLTERGEIST locus. Double mutant analysis of loss of function alleles indicate PLL1 functions redundantly with POL to regulate meristem size and pedicel length. Acts in a dose dependent manner with POL to suppress the clv1, clv2 and clv3 phenotypes.	7.53953	4.10431	9.12448	17.2028	18.2863	22.9148	44.1995	43.8493	40.5656	58.2348	45.057	31.5792	25.1557
	Cara015g021050	AT4G17510	0.917764	ubiquitin C-terminal hydrolase 3;(source:Araport11)	8.03852	20.2369	18.9838	18.2965	18.9948	22.9009	44.0314	39.7659	35.5043	41.7468	48.3344	37.0718	34.3239
	Cara005g001880	AT5G49120	0.917388	DUF581 family protein, putative (DUF581);(source:Araport11)	7.8819	0.789067	8.61753	6.78571	3.92712	3.90982	40.1978	78.735	71.9459	66.8628	107.544	87.518	35.4164
	Cara002g002240	AT4G02120	0.917368	Cytidine triphosphate synthase.	2.85225	10.489	8.05593	10.7375	11.7874	13.3802	32.2644	32.5658	29.799	35.5391	30.9149	26.8523	18.0122
	Cara003g053890	AT5G52910	0.917301	homolog of Drosophila timeless	0.374639	0.257893	4.35997	6.97113	9.63266	15.0763	15.0878	35.7502	25.3913	32.6427	44.8393	31.9235	16.8438
	Cara016g025430	AT4G25960	0.917206	P-glycoprotein 2;(source:Araport11)	2.4936	1.40563	0.925845	0.97483	1.16712	3.373	20.4654	14.7783	23.0218	26.4886	22.5143	16.8714	17.0881
	Cara004g055430	AT5G11510	0.917073	Arabidopsis thaliana putative c-myb-like transcription factor MYB3R-4. Functions in powdery mildew induced host endoreduplication at the site of infection. Activates mitotic gene expression, cytokinin response.	0	0	0.0361937	0.140482	0.0448949	0.14088	1.4246	1.99713	1.61575	1.37154	2.65782	1.97064	1.25433
	Cara011g013120	AT4G29560	0.91705	Component of Fanconi anemia (FA) complex.	0.646826	3.14714	1.66759	1.92213	2.49718	3.10265	6.62214	5.8455	5.66977	10.3473	7.37305	5.07165	3.70046
	Cara004g008980	AT3G55360	0.916953	Enoyl-CoA reductase is involved in all very long chain fatty acids (VLCFA) elongation reactions that are required for cuticular wax, storage lipid and sphingolipid metabolism. The protein is located in the ER, but in contrast to its yeast homolog TSC13 is not particularly enriched in the nuclear envelope-vacuole junction. Mutants in this gene show abnormal organ morphology and stem glossiness. Ce…	24.3613	15.811	11.1399	15.3231	16.8256	18.4065	52.6845	50.1943	39.9792	50.0967	49.8893	43.6325	34.9373
	Cara015g022290	AT4G22590	0.916952	Haloacid dehalogenase-like hydrolase (HAD) superfamily protein;(source:Araport11)	4.08278	2.18133	3.05627	4.37587	2.70766	15.0538	16.8584	49.2779	25.602	44.9515	43.0355	33.8439	12.3089
	Cara008g016500	AT3G43810	0.91673	EF hand domain protein encodes a calmodulin. Can functionally complement a yeast CaM mutant. Unique member of the CAM family that works as a transcription factor in light signaling pathways; works in concert with CONSTITUTIVE PHOTOMORPHOGENIC 1 and ELONGATED HYPOCOTYL 5, and plays an important role in seedling development; involved in the regulation of the activity of various Ca2+-gated channels …	140.274	188.445	206.111	200.537	199.879	231.868	327.285	377.053	345.754	395.216	574.467	396.595	395.613
	Cara012g023430	AT2G24490	0.916718	Encodes a component of Replication Protein A. Component of transcriptional gene silencing which does not affect endogenous small RNA accumulation nor DNA methylation. Localized in the nucleus. Involved in DNA repair. Interacts physically with ROS1.	0.172059	0.267363	9.05693	10.8011	14.1788	25.0711	23.6995	69.1317	40.673	66.8968	71.6884	35.1403	48.9851
	Cara019g025940	AT5G63540	0.916695	Encodes RMI1. Suppresses somatic crossovers. Essential for resolution of meiotic recombination intermediates.	0.0659745	0.0600654	1.5607	1.52849	1.74425	2.01058	3.96611	8.83886	4.90744	6.01149	9.1964	6.41682	4.18859
	Cara021g023500	AT1G10650	0.916692	SBP (S-ribonuclease binding protein) family protein;(source:Araport11)	11.51	22.8451	24.6888	23.9283	23.3327	32.4007	68.3527	89.7764	76.5218	66.8254	84.8342	61.7966	49.3311
	Cara021g022670	AT1G24020	0.916644	MLP-like protein 423;(source:Araport11)	0.351243	5.61241	7.54593	25.2067	11.7399	32.2399	665.902	896.755	320.304	944.117	677.217	468.42	579.082
	Cara004g002400	AT5G52910	0.916488	homolog of Drosophila timeless	0.278885	0.212356	3.27343	4.83126	7.00566	11.7928	11.144	26.6195	18.914	24.4215	35.1467	23.9684	13.8857
	Cara019g003430	AT1G19880	0.916406	Encodes a regulator of chromatin condensation 1 (RCC1) family protein; confers plasticity of rosette diameter in response to changes in N availability.	15.6485	46.8368	34.1024	42.1081	42.2299	45.6996	109.636	106.429	105.181	114.57	128.122	111.243	100.533
	Cara010g011080	AT4G28250	0.916288	putative beta-expansin/allergen protein. Naming convention from the Expansin Working Group (Kende et al, 2004. Plant Mol Bio). Involved in the formation of nematode-induced syncytia in roots of Arabidopsis thaliana.	0.0865896	0.063705	4.78371	1.84372	3.27339	1.57999	6.65946	26.0801	11.0989	22.6722	22.0962	13.7471	5.80918
	Cara016g001550	AT4G10955	0.916261	alpha/beta-Hydrolases superfamily protein;(source:Araport11)	1.71136	1.44731	2.02169	3.0966	5.90404	7.59424	32.4298	42.7421	49.6658	39.5965	46.8791	39.1089	21.5968
	Cara003g003420	AT2G45640	0.916076	Involved in the regulation of salt stress. Expression of AtSAP18 is induced by NaCl, cold, drought, ABA, and ethylene treatment. AtSAP18 and HDA19 associate with ERF3 and ERF4 both in vitro and in vivo.	27.8225	78.7894	52.0509	50.0054	47.3761	52.91	126.468	115.292	125.799	126.657	144.297	108.633	95.9158
	Cara014g027920	AT3G48030	0.916071	Mitochondria localized, hypoxia induced gene similar to rice HIGD.	23.5293	36.1998	26.8109	27.8341	28.1392	31.9703	52.3946	54.3638	44.9329	52.1307	74.5502	41.7961	52.2834
	Cara020g000510	AT5G57380	0.91599	Encodes a plant homeodomain protein VERNALIZATION INSENSITIVE 3 (VIN3). In planta VIN3 and VRN2, VERNALIZATION 2, are part of a large protein complex that can include the polycomb group (PcG) proteins FERTILIZATION INDEPENDENT ENDOSPERM (FIE), CURLY LEAF (CLF), and SWINGER (SWN or EZA1). The complex has a role in establishing FLC (FLOWERING LOCUS C) repression during vernalization.	0.0265542	0.22751	0.900661	1.30239	0.955587	1.00226	13.7716	25.0621	25.3149	16.8817	30.7735	19.7696	10.1186
	Cara004g014410	AT4G21530	0.915966	Transducin/WD40 repeat-like superfamily protein;(source:Araport11)	3.22193	6.04776	5.79731	6.99894	6.98265	6.47355	21.5056	20.7476	18.5394	21.2977	21.9004	21.7449	12.7622
	Cara021g021590	AT1G14380	0.915897	Encodes a microtubule-associated protein.Member of IQ67 (CaM binding) domain containing family.	8.8015	8.5318	10.127	12.2831	12.1145	10.5504	28.1239	29.7587	20.9332	29.5958	29.2948	29.5122	21.9575
	Cara015g022640	AT1G12330	0.915872	cyclin-dependent kinase-like protein;(source:Araport11)	9.73715	12.3956	3.57122	3.32559	1.42744	1.92979	38.4163	32.3774	48.8076	49.1951	50.3824	33.4894	37.3214
	Cara012g018960	AT3G12170	0.915701	Chaperone DnaJ-domain superfamily protein;(source:Araport11)	2.81421	4.7239	8.67109	9.29975	11.4742	15.9335	14.237	25.9731	18.046	29.209	35.4768	21.3849	20.5794
	Cara008g019900	AT1G48580	0.915613	nuclear localized protein;(source:Araport11)	0.00327958	0.015076	0.714678	0.94741	0.867281	1.59341	1.93171	4.42332	2.68224	3.43513	5.27108	3.06745	2.98282
	Cara013g021400	AT5G08750	0.915502	RING/FYVE/PHD zinc finger superfamily protein;(source:Araport11)	5.46534	7.2959	8.14685	10.1149	9.90701	9.32606	11.4614	14.5895	16.2092	16.8478	17.6214	13.5093	12.5538
	Cara009g025940	AT3G20330	0.915381	encodes aspartate carbamoyltransferase catalyzing the second step in the de novo pyrimidine ribonucleotide biosynthesis	2.43841	16.1272	7.51213	8.84858	9.86692	10.5582	18.4292	27.864	16.0513	34.8576	29.771	18.352	13.8586
	Cara011g004840	AT2G37020	0.915334	Translin family protein;(source:Araport11)	4.48064	18.539	8.44799	8.44661	9.37215	10.2675	22.6203	25.9653	21.6327	31.977	28.4163	24.7224	16.9798
	Cara020g026120	AT1G20720	0.915242	RAD3-like DNA-binding helicase protein;(source:Araport11)	1.60823	2.26972	4.42517	6.03902	6.94546	10.3261	11.9394	20.4864	16.8132	21.3791	23.2097	20.6177	14.046
	Cara020g006020	AT1G77470	0.914958	Encodes a protein with high homology to the Replication Factor C, Subunit 3 (RFC3) of yeast and other eukaryotes. rfc3 mutants are hypersensitive to salicylic acid and exhibit enhanced induction of PR genes and resistance against virulent oomycete Hyaloperonospora arabidopsidis Noco2. The enhanced pathogen resistance in the mutant is NPR1-independent.	4.58664	11.5848	12.1818	12.6053	13.1664	13.0447	24.0159	32.5855	24.7627	26.6365	32.9213	26.4158	24.5628
	Cara014g016710	AT5G16340	0.914934	AMP-dependent synthetase and ligase family protein;(source:Araport11)	0.0547588	0.00342	0.0225258	0.054556	0.0155536	0.0656992	0.129286	0.799768	0.589214	1.21731	0.819589	0.369819	0.417264
	Cara004g009670	AT2G39450	0.914482	Encodes a Golgi-localized manganese transporter that is involved in Mn tolerance. When expressed into yeast cells, this gene confer Mn<sup>2+</sup> and Cu<sup>2+</sup> tolerance.	10.4349	8.35636	10.0441	13.5796	14.4318	21.8384	36.0616	40.7073	38.9903	43.1529	51.8464	49.3986	29.9056
	Cara011g018510	AT2G41945	0.914358	Encodes a novel protein found only in plants. RED1 has two isoforms RED1.1 and RED1.2. It is localized to the nucleus. Loss of function mutants are embryo lethal but can be rescued before desiccation by embryo culture.	1.82254	8.71548	5.6494	7.01929	5.59335	6.20858	12.7986	21.677	20.2125	16.8988	23.6786	12.9882	12.1903
	Cara010g008150	AT1G06520	0.914085	sn-glycerol-3-phosphate 2-O-acyltransferase. Expressed in flower buds and siliques. Homozygous mutant plants are male sterile.	0	0	0.0721329	0.737035	0.385089	2.1461	63.9557	96.4889	127.245	89.1415	136.892	98.9479	60.8401
	Cara011g035770	AT5G07610	0.914043	F-box family protein;(source:Araport11)	1.67284	3.52918	2.45289	3.4043	2.98226	2.94649	5.32549	6.36967	6.99183	10.0178	7.1078	6.47863	5.13493
	Cara001g030130	AT1G07130	0.913995	Encodes a protein with similarity to yeast STN1, an OB fold protein involved in protecting yeast telomeres. In Arabidopsis, loss of STN1 function mutations exhibit gross morphological abnormalities and defects in telomere architecture and maintenance. STN1 likely plays a role in telomere end capping.	2.72491	2.65444	2.64719	3.17213	4.4994	4.93138	7.34151	12.861	8.35199	16.6836	12.5273	5.55874	10.1071
	Cara005g007230	AT5G43960	0.913968	Nuclear transport factor 2 (NTF2) family protein with RNA binding (RRM-RBD-RNP motifs) domain-containing protein;(source:Araport11)	16.7076	30.4626	19.8917	23.3973	26.7044	32.2714	49.2181	50.9514	56.5548	72.8041	67.4887	60.564	57.6936
	Cara003g053370	AT2G29570	0.913748	Functionally interacts with POLH to repair DNA damaged by UVB damage. May be sumoylated.	0.0323798	0.0245698	0.121486	0.0761252	0.28204	0.545816	1.14141	1.25915	0.864991	1.75228	1.63623	1.68995	0.754584
	Cara018g007500	AT5G26360	0.9135	TCP-1/cpn60 chaperonin family protein;(source:Araport11)	10.2951	36.9384	24.0633	24.094	23.0545	20.1558	41.501	47.5665	39.9097	66.2723	57.4205	42.0407	32.2183
	Cara003g037130	AT2G37170	0.913295	a member of the plasma membrane intrinsic protein subfamily PIP2. localizes to the plasma membrane and exhibits water transport activity in Xenopus oocyte. expressed specifically in the vascular bundles and protein level increases slightly during leaf dev	3.80667	5.62607	1.24423	3.87161	1.13205	2.61017	17.6137	50.3924	30.3381	60.5935	35.9691	32.6321	18.7725
	Cara003g045200	AT2G25100	0.913075	Polynucleotidyl transferase, ribonuclease H-like superfamily protein;(source:Araport11)	2.01343	5.05236	4.99041	7.74376	8.1611	9.41754	26.2717	29.0356	29.9315	25.333	37.8423	26.3279	26.7239
	Cara021g003420	AT5G23390	0.912989	polygalacturonase inhibitor (DUF639);(source:Araport11)	0.135806	1.03367	0.486199	0.442607	0.511046	0.736725	3.23554	2.87552	3.11223	4.91304	3.03065	2.1628	1.45253
	Cara003g048430	AT1G07370	0.912948	Encodes putative proliferating cell nuclear antigen involved in cell cycle regulation. May be sumoylated.	0.18908	0.298529	5.55992	6.23623	7.91196	13.1312	10.4786	35.8923	18.6809	31.6767	37.3957	17.5842	18.1991
	Cara004g003840	AT4G00730	0.912942	Encodes a homeodomain protein of the HD-GLABRA2 group. Involved in the accumulation of anthocyanin and in root development. Loss of function mutants have increased cell wall polysaccharide content.	0.539528	1.69399	1.23866	3.33441	5.9723	16.9178	47.0293	72.6946	81.645	74.2474	69.841	57.2211	22.5771
	Cara006g022870	AT5G43530	0.912926	Helicase protein with RING/U-box domain-containing protein;(source:Araport11)	0.110423	0.290429	3.22006	5.26014	6.01789	5.75635	9.11282	31.7748	21.7801	36.006	54.0337	36.5546	14.2664
	Cara004g052320	AT1G09190	0.912893	Tetratricopeptide repeat (TPR)-like superfamily protein;(source:Araport11)	0.370699	1.79062	0.909986	1.07675	1.23112	1.37092	4.24142	4.53607	3.83557	5.68185	3.96724	2.42115	2.27327
	Cara003g013720	AT3G10690	0.912709	Encodes a protein that when expressed together with GYRB2 generates an active supercoiling DNA gyrase enzyme that shares similar properties to its bacterial counterpart, including sensitivity to gyrase-specific antibiotics.	8.69733	15.2686	16.9196	19.4366	19.5651	19.1088	38.3706	46.4365	37.1169	52.5651	51.0345	53.2714	24.0272
	Cara007g010320	AT2G01930	0.912684	BASIC PENTACYSTEINE1 (BPC1) is a regulator of the homeotic Arabidopsis thaliana gene SEEDSTICK (STK), which controls ovule identity. BPC1 induces conformational changes by cooperative binding to purine-rich elements present in the STK regulatory sequence. STK is upregulated in bpc1 mutant.Along with BPC2, BPC1 binds to the promoter of and represses GALS1 thereby reducing beta 1,4- galactan accumu…	3.69277	13.0993	8.38569	9.41446	10.7092	11.4868	27.6603	31.5896	26.7965	41.0396	26.9249	22.1788	22.0933
	Cara001g021160	AT2G28380	0.912583	Encodes a cytoplasmic dsRNA-binding protein DRB2. A maternally expressed imprinted gene. DRB2 and DRB4 have an antagonistic impact on polymerase IV-dependent siRNA levels.	7.51567	7.12953	5.70422	7.80584	7.67643	27.8263	27.8504	45.628	52.0079	50.3787	56.7061	39.5766	34.0656
	Cara002g000990	AT1G48910	0.912552	A paternally expressed imprinted gene.	3.76822	7.45807	25.8594	20.5208	13.6724	20.1602	54.9952	88.6756	89.6219	91.672	79.167	46.678	30.464
	Cara019g020150	AT1G77740	0.912425	Encodes PIP5K2, a phosphatidylinositol-4-phosphate 5-kinase (PtdIns(4)P 5-kinase 2; or PIP5K2 that is involved in regulating lateral root formation and root gravity response. The mRNA is cell-to-cell mobile.	2.30281	3.04345	3.87317	6.03211	6.98708	3.00892	16.3455	14.5542	15.1869	19.7445	15.6564	14.1232	12.6579
	Cara014g018890	AT5G10980	0.912311	Histone variant 3.3	26.9183	45.3677	41.9558	42.1884	39.9445	45.7449	79.2629	117.547	98.2243	81.7836	127.154	72.8524	61.8677
	Cara003g026610	AT1G08840	0.912242	Encodes a homolog of human and yeast DNA2. Mutants have increased sensitivity to DNA damage stress.	0.169114	0.236969	1.88963	2.491	3.31994	4.96558	5.39176	11.8919	8.44028	11.9388	17.8074	12.1509	9.18653
	Cara011g014350	AT4G35740	0.912102	Encodes RECQ3, an ATP-dependent helicase.	3.47971	3.44645	3.58567	4.75583	4.53132	5.67853	12.8661	11.8147	13.6697	13.8901	13.4142	11.2745	11.4959
	Cara013g024490	AT1G57820	0.912072	Encodes a 645-amino acid methylcytosine-binding protein with a PHD domain, two RING finger domains, and an SRA domain that is involved in centromere heterochromatinization. This protein functions as an E3 ubiquitin ligase in vitro. The protein has been shown to bind to methylated cytosines of CG, CNG and CNN motifs via its SRA domain but has a preference for the former. It plays a role in the est…	0.509967	1.95027	14.8334	16.618	24.4372	24.3592	70.5815	100.804	106.77	85.867	127.303	101.27	42.8927
	Cara003g004980	AT5G02270	0.912054	member of NAP subfamily	8.10649	11.5108	9.13411	10.0048	9.64768	9.97598	15.5702	17.9861	19.1088	20.4994	17.7685	13.1078	15.75
	Cara001g020980	AT4G27490	0.911989	3-5-exoribonuclease family protein;(source:Araport11)	8.2317	19.1196	11.5518	11.6932	9.59584	12.1473	35.857	30.9136	37.0372	33.8254	50.8161	35.9838	29.722
	Cara007g005890	AT1G16060	0.911882	Encodes ADAP, an AP2-domain protein that interacts with ARIA. ADAP is a positive regulator of the ABA response and is also involved in regulating seedling growth.	0.0422238	0.0633932	0.00849191	0.127609	0	0.0551727	0.644082	0.808044	1.00972	2.72227	2.60301	1.21357	1.45302
	Cara016g026890	AT1G32730	0.911755	Identified as a specific subunit of MINU1/2-associated SWI/SNF (MAS) complexes (PMID: 36189880,PMID:36471048). Dual roles for CND1 in maintenance of nuclear and chloroplast genome stability.	1.81943	3.53769	2.67559	3.25719	3.04586	5.14415	6.67452	7.47192	6.11795	7.28688	8.34947	6.15977	6.42638
	Cara010g012680	#N/A	0.911692	#N/A	0.00655542	2.60187	1.19943	0.990038	1.08589	0.524078	7.36121	5.94193	5.19366	6.80956	7.66028	4.97329	5.80421
	Cara004g013350	AT4G21750	0.911665	Encodes a homeobox protein similar to GL2. It is expressed in both the apical and basal daughter cells of the zygote as well as their progeny. Expression is detected starting the two-celled stage of embryo development and is later restricted to the outermost, epidermal cell layer from its inception. Its promoter is highly modular with each region contributing to specific aspects of the gene's spa…	8.75796	7.18883	3.83884	4.50688	2.81431	9.06624	107.41	98.1681	120.531	133.523	155.716	156.393	54.6932
	Cara020g005880	AT1G77470	0.911597	Encodes a protein with high homology to the Replication Factor C, Subunit 3 (RFC3) of yeast and other eukaryotes. rfc3 mutants are hypersensitive to salicylic acid and exhibit enhanced induction of PR genes and resistance against virulent oomycete Hyaloperonospora arabidopsidis Noco2. The enhanced pathogen resistance in the mutant is NPR1-independent.	5.76706	13.5823	14.7122	14.7256	15.3503	15.2887	28.744	38.5556	29.0532	31.4181	37.3296	30.703	28.9407
	Cara009g023410	AT5G53860	0.911491	Encodes a plant-specific protein with a domain similar to the central cysteine-rich domain of DnaJ proteins. It is involved in chloroplast and leaf development.	6.91864	18.9729	11.9232	12.6341	12.8403	13.0969	24.3556	24.1403	25.8127	29.303	28.2587	21.2576	20.2096
	Cara018g004830	AT2G02360	0.911479	Encodes an F-box protein containing a Nictaba-related lectin domain that can act as a carbohydrate-binding protein.Expression is induced by SA and pathogenic bacteria.	0	0.0178508	0.539815	0.351502	0.738232	0.751682	10.2663	7.78713	8.22205	9.21878	9.12537	7.57705	6.28292
	Cara007g018820	AT1G18600	0.911158	Mitochondrion-located rhomboid-like protein	1.37787	6.29537	6.84847	8.08699	7.7582	6.29908	11.8248	13.9368	10.4733	15.2137	15.3726	11.8302	9.83226
	Cara013g010900	AT5G10980	0.911113	Histone variant 3.3	30.4513	48.5366	41.6346	39.45	37.8069	45.4724	88.6724	125.933	110.757	88.6983	132.9	77.7375	60.1266
	Cara017g011520	AT5G26360	0.911111	TCP-1/cpn60 chaperonin family protein;(source:Araport11)	26.6581	82.7967	54.8448	56.5806	57.6977	45.7794	101.899	115.542	99.0554	148.022	124.124	107.792	75.7795
	Cara004g014260	AT4G21450	0.910991	PapD-like superfamily protein;(source:Araport11)	34.2041	37.9801	36.7674	45.0367	50.9234	49.49	48.75	72.8835	85.5328	93.982	111.537	74.3169	55.7218
	Cara007g010450	AT1G73820	0.910855	Protein phosphatase which physically interacts with the RRM1 motif of FCA to antagonize FCA binding with COOLAIR, which is critical for PRC2 enrichment and H3K27me3 deposition.	15.0852	14.3138	11.2221	12.7143	10.3365	11.5416	20.6024	19.2648	17.9164	19.5544	23.4397	17.706	17.5226
	Cara006g021440	AT5G43960	0.910809	Nuclear transport factor 2 (NTF2) family protein with RNA binding (RRM-RBD-RNP motifs) domain-containing protein;(source:Araport11)	17.617	28.7076	19.7269	22.1568	24.546	29.258	47.0634	49.4135	55.6377	69.5384	65.4909	62.7381	54.8643
	Cara005g004310	AT3G22430	0.910745	RNA recognition motif XS domain protein;(source:Araport11)	11.0316	8.6455	9.17991	10.4657	10.2933	10.5301	22.0992	21.9365	23.0407	26.5888	22.5646	24.189	14.6185
	Cara008g022250	AT1G80190	0.910716	Similar to the PSF1 component of GINS complex, which in other organism was shown to be involved in the initiation of DNA replication.	0.34421	3.53995	3.63308	4.23953	4.70448	4.48313	8.02839	10.0667	7.2764	10.6195	11.9191	9.17182	9.36527
	Cara003g030390	AT3G49142	0.910465	Tetratricopeptide repeat (TPR)-like superfamily protein;(source:Araport11)	0.996857	2.67517	2.05043	2.62188	3.52479	4.63339	6.88535	9.23499	8.75374	9.7736	14.6105	11.7116	7.29989
	Cara009g006660	AT4G12710	0.910395	ARM repeat superfamily protein;(source:Araport11)	3.18394	4.91273	3.76587	3.78377	3.69717	3.08226	8.32208	7.56407	7.41888	9.71085	8.93549	8.99889	7.36952
	Cara002g005400	AT1G54690	0.910381	Encodes HTA3, a histone H2A protein. H2AX is a meiosis-specific isoform of histone H2A. Upon DSB formation, rapid accumulation of phosphorylated H2AX (&#947;-H2AX) occurs around the break site. _x0001_H2AX foci accumulate in early G2. Immunolocalization studies in spread preparations of wild-type meiocytes at G2/early leptotene revealed the accumulation of numerous rather diffuse &#947;-H2AX foci…	7.65047	11.8004	26.4725	28.5007	47.7054	43.244	46.2466	87.9821	63.9419	122.255	174.386	83.4721	69.8664
	Cara002g010950	AT5G58370	0.910272	P-loop containing nucleoside triphosphate hydrolases superfamily protein;(source:Araport11)	0.752656	6.48214	3.00769	4.28334	4.47312	4.99445	13.3097	12.4487	9.44927	18.8808	13.9045	12.8432	7.64266
	Cara021g016340	AT5G11510	0.910252	Arabidopsis thaliana putative c-myb-like transcription factor MYB3R-4. Functions in powdery mildew induced host endoreduplication at the site of infection. Activates mitotic gene expression, cytokinin response.	5.71151	9.91254	9.08074	10.4651	9.65094	11.3062	21.4106	19.4805	20.669	22.5243	22.0329	20.2305	12.4806
	Cara004g026300	AT4G22970	0.91022	Encodes a separase (ESP), homologous to human and mouse separase protein. Separase is a capase family protease required for the release of sister chromatid cohesion during meiosis and mitosis. Arabidopsis separase contains a predicted 2Fe2S-ferredoxin domain that is not present in the proteins of other organisms. Also contains a putative EF-hand calcium binding domain. Mutant seeds exhibited embr…	0.411688	0.505652	2.79557	4.19903	5.07237	6.68112	8.12237	12.3597	11.5833	13.4232	18.4208	13.6022	9.99076
	Cara011g004200	AT3G53340	0.910211	nuclear factor Y, subunit B10;(source:Araport11)	1.30561	5.19128	7.30981	8.40328	8.48472	10.0295	19.7756	19.7302	16.8768	22.6486	22.9455	17.2691	19.7571
	Cara003g037620	AT2G20980	0.910113	Similar to MCM10, which in other organism was shown to be involved in the initiation of DNA replication.	0.0356674	0.724368	2.09495	3.26553	4.20611	4.84668	4.34839	9.21524	6.50681	11.5955	15.5867	7.40258	7.65444
	Cara020g014330	AT1G72090	0.909832	Methylthiotransferase;(source:Araport11)	5.10171	12.3771	8.9386	9.12258	9.83681	10.9024	18.1134	18.3531	16.1316	24.4725	19.1836	14.1853	13.3632
	Cara014g026930	AT5G39830	0.909758	Encodes DEG8. Forms a hexamer with DEG5 in the thylakoid lumen. Involved in the cleavage of photodamaged D2 protein of photosystem II (PSII). Recombinant DEG8 is proteolytically active toward both a model substrate (beta-casein) and photodamaged D1 protein of photosystem II.	4.36345	6.08355	4.18307	5.7988	5.58593	5.44991	10.1876	12.8272	12.8664	11.4613	12.1074	10.4974	8.80774
	Cara016g011450	AT5G11320	0.909653	Belongs to the YUC gene family. Encodes a predicted flavin monooxygenase. YUC4 is part of a pathway linking auxin biosynthesis and gynoecium development. It is expressed in the stigma and the apical meristem and is ethylene inducible.	0	0	0	0.0547688	0.0213153	0.0786999	1.09053	7.64902	3.84282	15.822	18.6522	8.62855	2.92798
	Cara012g027360	AT3G24515	0.909387	ubiquitin-conjugating enzyme 37;(source:Araport11)	0.200793	1.4204	1.92932	2.38819	2.9671	4.85835	6.99387	8.78679	6.77877	10.9101	10.2558	8.75804	8.6589
	Cara006g023660	AT4G14640	0.909263	encodes a divergent member of calmodulin, which is an EF-hand family of Ca2+-binding proteins. This gene is expressed in leaves, flowers and siliques. The gene functionally complements yeast calmodulin 1 (CAM1). Also the protein does not form formed a complex with a basic amphiphilic helical peptide in the presence of Ca2+ in vitro. Authors suggest that this gene may represent a Ca2+-binding sens…	5.0967	5.4973	32.802	36.1179	36.8158	33.6243	27.6292	114.105	71.0683	146.837	176.848	101.993	65.3788
	Cara003g042280	AT1G11360	0.909232	Adenine nucleotide alpha hydrolases-like superfamily protein;(source:Araport11)	12.1071	18.9168	22.0213	23.3608	24.9031	26.5043	33.8975	37.706	37.9098	37.7798	46.7536	29.6298	28.0604
	Cara017g014400	AT2G02360	0.909232	Encodes an F-box protein containing a Nictaba-related lectin domain that can act as a carbohydrate-binding protein.Expression is induced by SA and pathogenic bacteria.	0.0133898	0.0318784	0.571785	0.646247	1.36933	1.58944	14.474	12.5722	14.4479	13.123	15.8517	14.0606	9.78916
	Cara003g046490	#N/A	0.909079	#N/A	0.0211969	0.155138	0.182123	0.742029	0.937043	0.895022	1.75464	3.10956	3.0237	3.43682	2.90341	2.12848	0.765297
	Cara008g005130	#N/A	0.909024	#N/A	2.54174	4.11387	5.98889	3.17881	4.06649	3.77399	7.0947	8.66516	6.83824	9.99088	8.13417	6.67992	5.77012
	Cara020g024050	AT4G16440	0.908993	Encodes a [FeFe]-hydrogenase-like protein named Gollum (for Growth in different Oxygen LeveLs in&#64258;Uences Morphogenesis). Heterologous expression of Gollum in E. coli indicates that it probably contains two [Fe-S] clusters with different magnetic properties. Sequence alignment analysis indicates that these two clusters would be topologically equivalent to the mesial and proximal [Fe-S] cente…	0.026004	0.12843	1.26804	1.83796	2.4026	2.03894	5.77324	6.94177	6.75836	10.1909	11.8721	10.2086	8.28654
	Cara004g005770	AT5G51170	0.908873	U6 snRNA phosphodiesterase-like protein;(source:Araport11)	7.13371	20.3888	12.4284	14.3489	13.8208	15.0149	33.1456	31.8015	34.8416	37.2481	35.5029	31.7685	25.9333
	Cara019g020760	#N/A	0.908864	#N/A	0.957944	5.147	2.52657	2.62781	2.28316	3.00359	7.29646	9.43799	6.71028	8.01798	9.10454	5.08363	5.58207
	Cara003g053310	AT5G23940	0.908829	Encodes PERMEABLE LEAVES3 (PEL3), a putative acyl-transferase. Mutation in this locus results in altered trichome phenotype (trcichomes become tangled during leaf expansion). Additional phenotype includes altered cuticle layer.	11.4486	4.42191	6.90399	13.0567	8.35641	19.7994	251.398	172.023	313.74	317.094	370.978	262.097	264.112
	Cara011g009010	#N/A	0.90855	#N/A	7.1057	22.6534	13.0173	15.5233	17.1003	17.0348	26.2088	38.6692	30.5831	47.162	37.0245	30.2807	31.3181
	Cara004g001940	AT5G24170	0.908504	Got1/Sft2-like vescicle transport protein family;(source:Araport11)	1.63406	5.25931	2.7499	3.71603	4.99091	5.93678	11.9387	12.2272	11.1931	13.8833	11.465	8.56759	9.11516
	Cara005g003950	AT3G06030	0.908224	NPK1-related protein kinase 3	0.503694	1.08874	6.20976	7.22219	9.32649	6.53892	19.6339	31.8608	38.5938	30.4921	35.5599	23.6191	16.2689
	Cara022g002020	AT1G67510	0.908102	Leucine-rich repeat protein kinase family protein;(source:Araport11)	0.260741	1.65107	1.21267	1.52501	1.62693	1.51462	5.55952	5.36616	4.69509	7.05419	5.66831	5.06532	5.62384
	Cara018g011330	AT1G30460	0.908095	Encodes AtCPSF30, the 30-KDa subunit of cleavage and polyadenylation specificity factor. AtCPSF30 is a probable processing endonuclease. Nucleus-localized RNA binding protein capable of interacting with itself and with calmodulin. Its RNA-binding activity is inhibited by calmodulin in a calcium-dependent fashion.	8.74086	17.2459	11.7175	12.3952	11.2156	11.5568	34.5192	26.0709	26.7996	33.4752	35.2136	31.4928	20.7941
	Cara004g013120	AT3G55510	0.907461	Encodes a regulator of floral determinacy in that interacts with both nucleolar and nucleoplasmic proteins.	2.10485	10.5704	3.93875	5.34687	5.77341	7.93949	16.2892	14.2403	12.2427	23.7361	19.1055	15.2639	11.1085
	Cara014g015980	AT1G66150	0.907448	Receptor-like transmembrane kinase I (TMK1); key regulator in auxin signaling. High auxin and TMK1 play essential and positive roles in ABA signaling through regulating ABA INSENSITIVE 1 and 2 (ABI1/2). Inhibits the phosphatase activity of ABI2 by direct phosphorylation of threonine 321 (T321), a conserved phosphorylation site in ABI2 proteins, whose phosphorylation status is important for both a…	0.543916	1.61374	1.86612	2.99354	4.87991	2.74909	7.71448	10.4742	8.59245	9.49982	10.5351	9.958	6.55504
	Cara007g005730	AT1G16010	0.907267	Transmembrane magnesium transporter. One of nine family members.	5.89063	5.84579	5.83505	6.02416	5.05034	4.61635	8.57881	7.00602	9.08125	10.16	10.6324	8.95254	7.43901
	Cara012g032600	AT5G12100	0.907039	pentatricopeptide (PPR) repeat-containing protein;(source:Araport11)	0.298876	1.59368	0.76031	0.939824	1.15214	1.20423	3.00921	3.80876	3.4497	4.35828	3.62931	3.52015	1.26867
	Cara019g025070	AT1G77220	0.90701	LAZ1H1 is a DUF300 that is localized to the tonoplast. Along with LAZ1 it appears to play a role in maintaining the structural integrity of vacuoles and regulating BR signaling by modulating downstream subcellular distribution of BAK1.	1.78476	2.77478	3.48722	3.24927	3.52627	6.06518	8.62975	9.36632	9.1818	10.537	9.53025	8.51667	7.65038
	Cara011g014660	AT5G20740	0.906704	Pectin methylesterase inhibitor.	0.0238819	0.659727	3.52175	8.27766	10.9105	15.8076	209.692	221.571	214.787	183.515	215.633	170.548	152.147
	Cara003g006610	AT3G05510	0.906676	Phospholipid/glycerol acyltransferase family protein;(source:Araport11)	2.90518	7.84164	7.59672	8.9511	8.20985	10.9145	13.1211	15.2461	12.6818	18.6583	16.816	12.6509	11.7977
	Cara011g009070	#N/A	0.906673	#N/A	9.89336	30.3272	18.5116	21.7708	23.95	22.734	35.9562	52.3694	41.9037	64.3397	49.1039	40.4618	41.7323
	Cara010g000970	AT1G53720	0.906654	Encodes a cyclophilin, member of a family modular proteins consisting of a peptidyl-prolyl cis? trans isomerase (PPIase) domain, followed by an RNA recognition motif (RRM), and a C-terminal domain enriched in charged amino acids. Interacts with with SCL33/SR33 and with a majority of Arabidopsis SR proteins and the largest subunit of RNA polymerase II. Localizes to the nucleus, but it does not sig…	9.9431	12.1776	12.259	12.5078	11.5512	12.8094	42.0016	42.8019	49.7888	44.5089	41.8064	34.9559	26.4799
	Cara008g026470	AT3G02760	0.906608	Class II aaRS and biotin synthetases superfamily protein;(source:Araport11)	14.1713	35.2719	22.2033	23.8394	24.7507	24.6635	60.0283	46.9781	48.6703	78.3449	62.4986	52.6932	34.0228
	Cara012g016830	AT5G59320	0.906416	Predicted to encode a PR (pathogenesis-related) protein. Belongs to the lipid transfer protein (PR-14) family with the following members: At2g38540/LTP1, At2g38530/LTP2, At5g59320/LTP3, At5g59310/LTP4, At3g51600/LTP5, At3g08770/LTP6, At2g15050/LTP7, At2g18370/LTP8, At2g15325/LTP9, At5g01870/LTP10, At4g33355/LTP11, At3g51590/LTP12, At5g44265/LTP13, At5g62065/LTP14, At4g08530/LTP15. The mRNA is cel…	20.6892	24.9934	53.0045	417.802	246.686	1253.34	20132.3	26317.6	26131.2	19641.5	26535.7	21700.1	16876.9
	Cara014g020100	AT5G66750	0.906302	Protein is similar to SWI2/SNF2 chromatin remodeling proteins. DDM1 is appears to act as a chromatin-remodeling ATPase involved in cytosine methylation in CG and non-CG contexts. Involved in gene silencing and maintenance of DNA methylation and histone methylation. Hypomethylation of many genomic regions occurs in ddm1 mutants, and can cause several phenotypic abnormalities, but some loci, such a…	0.387993	0.650927	10.986	14.8205	16.7495	21.9738	33.6523	94.9974	58.8982	65.9594	111.851	76.4503	32.2301
	Cara012g002530	AT5G07610	0.906251	F-box family protein;(source:Araport11)	2.05654	4.68014	2.82855	3.454	3.06227	2.53207	7.2711	9.00671	10.4872	13.071	9.07364	8.0621	7.44349
	Cara010g008930	AT3G06240	0.906249	F-box family protein;(source:Araport11)	1.5305	4.58787	2.93169	3.82318	4.07111	2.60767	6.59445	6.61282	5.20696	7.36517	8.67523	4.75997	4.12331
	Cara004g001690	AT5G53040	0.905753	Encodes GROUNDED (GRD), a putative RWP-RK-type transcription factor broadly expressed in early development. GRD promotes zygote elongation and basal cell fates.	0	0	0	0	0	0.229708	14.3071	18.8134	15.766	13.5274	15.6327	6.46665	4.50815
	Cara012g028850	AT5G25400	0.90528	Nucleotide-sugar transporter family protein;(source:Araport11)	10.4512	13.3289	10.5864	11.813	14.2079	18.0518	24.5134	28.7112	28.0452	39.9423	29.1884	17.0889	17.8614
	Cara020g008460	AT1G77720	0.905265	Encodes a predicted protein kinase based on sequence similarity.	0.291806	0.566997	1.69437	2.28064	2.39923	3.00535	6.63737	6.4537	6.93197	6.83146	8.42715	7.39318	4.98986
	Cara004g001190	AT5G53620	0.905147	RNA polymerase II degradation factor;(source:Araport11)	12.206	23.1446	21.8434	24.7454	27.5628	23.1205	54.7887	54.6826	60.2055	68.3666	58.9915	60.5287	32.3681
	Cara011g011230	AT3G24490	0.905143	Alcohol dehydrogenase transcription factor Myb/SANT-like family protein;(source:Araport11)	12.7816	16.4183	11.1173	12.248	10.8542	14.3603	25.8557	25.1016	22.6384	31.4171	24.2762	22.7245	15.9339
	Cara018g012560	AT4G21070	0.905114	Encodes AtBRCA1, an ortholog of the human breast cancer susceptibility gene 1. Contains one N-terminal RING finger, two C-terminal BRCT and the p300/CBP interacting domain. Strongly induced by gamma rays, consistent with a putative role in DNA repair and in cell cycle control.	0.161968	0.221526	2.8716	3.2977	3.96103	3.28	3.45985	10.7011	6.37114	10.7002	14.8894	9.03073	6.05051
	Cara003g025910	AT1G54250	0.905064	One of two highly similar proteins that can serve as non-catalytic subunits of Nuclear RNA polymerases II and V; homologous to budding yeast RPB8. Probably redundant with At3g59600.	11.1816	38.7744	22.4095	24.3859	26.6163	31.7256	52.8438	62.7929	45.9502	57.657	66.0939	49.7413	47.7246
	Cara004g002940	AT5G52540	0.904956	keratin-associated protein, putative (DUF819);(source:Araport11)	7.86254	13.4578	15.569	17.0678	17.5362	13.5197	25.7853	31.0953	30.9924	26.3546	37.4629	23.2717	23.4779
	Cara015g007100	AT3G21060	0.904947	Encodes a structural core component of a COMPASS-like H3K4 histone methylation complex that is also involved in the timing of the floral transition.	5.47961	6.95369	5.09077	6.93971	6.42195	6.76067	17.7265	17.3892	18.7638	18.0428	18.5284	18.7608	12.5963
	Cara011g001340	AT3G51770	0.904924	Encodes a negative regulator of 1-aminocyclopropane-1-carboxylic acid synthase5(ACS5), which catalyze the rate-limiting step in ethylene biosynthesis. ETO1 directly interacts with ACS5 and inhibits its enzyme activity and targets it for degradation via proteasome-dependent pathway. It also interacts with CUL3 (a component of ubiquitin ligase complexes). eto1 (and eto3) mutations elevate ethylene …	0.277755	0.285932	0.257762	0.257842	0.316072	0.236564	2.7777	3.18035	3.34145	3.24715	3.54074	3.8659	1.84633
	Cara007g010350	AT3G43810	0.90487	EF hand domain protein encodes a calmodulin. Can functionally complement a yeast CaM mutant. Unique member of the CAM family that works as a transcription factor in light signaling pathways; works in concert with CONSTITUTIVE PHOTOMORPHOGENIC 1 and ELONGATED HYPOCOTYL 5, and plays an important role in seedling development; involved in the regulation of the activity of various Ca2+-gated channels …	134.885	193.38	218.613	212.218	203.978	228.566	337.589	381.419	352.984	392.725	567.445	396.233	417.915
	Cara002g000310	AT4G02840	0.904843	SmD1b is one of two Yeast SmD1 orthologs, the other being SmD1a.SmD1b accumulates to higher levels than SmD1a.It is localized to the nucleolus and nuclear speckles and appears to have a role in RNA splicing and indirectly facilitating PTGS.	35.4299	89.0788	53.8785	55.5813	52.7361	58.043	120.92	112.42	84.7075	125.94	144.514	101.104	99.0735
	Cara014g019980	AT2G18400	0.904835	ribosomal protein L6 family protein;(source:Araport11)	2.82071	21.2211	12.4813	14.896	16.0367	15.2214	22.472	32.5985	24.1207	35.5679	48.8114	25.105	26.5024
	Cara004g030470	AT2G44640	0.904712	TRIGALACTOSYLDIACYLGLYCEROL-like protein;(source:Araport11)	4.13163	8.84435	6.25151	6.42924	5.10568	4.33717	17.2845	13.3329	10.5776	18.8724	16.3799	11.8294	11.7542
[truncated: 2,168 more rows]
