# Supplementary material for: The Identification and Characterization of WOX Family Genes in Coffea arabica Reveals Their Potential Roles in Somatic Embryogenesis and the Cold-Stress Response
Source: Int J Mol Sci. 2024 Dec 4;25(23):13031. doi: 10.3390/ijms252313031 (PMC11641659; doi:10.3390/ijms252313031)
Supplement: Supplementary file 1 [file ijms-25-13031-s001.zip › Table S6.xlsx]

## Sheet: Table S6
Table S6. The primer sequences used in this study.
Gene Name	Gene ID	Primer sequence		Size (bp)	Note
		Forward primer	Reverse primer
CaWOX3a	Cara001g022170	TACAAAGGATCACGGCCCAC	CAGCTGACTTGTCGAGGGAT	252	qRT-PCR
CaWOX2a	Cara001g022960	AGCCAATGGAGAATGCGTGA	ACAGATGGCCAATCACAAACTG	306	qRT-PCR
CaWOX3b	Cara002g013730	TACAAAGGATCACGGCCCAC	CAGCTGACTTGTCGAGGGAT	252	qRT-PCR
CaWOX3c	Cara002g013760	TACAAAGGATCACGGCCCAC	ATCCCTCTTCCATGTGCAGC	320	qRT-PCR
CaWOX2b	Cara002g014580	TATGGGCACATTGAGGGCAA	ACGCATTCTGATCCATTGGC	365	qRT-PCR
CaWOX8b	Cara003g039800	ATCAACGATGTGGCGTTTGAG	AGCTAAAGACTAGAGAGCCCTATTT	237	qRT-PCR
CaWOX5a	Cara003g048620	AGAAGCGTCGCAGAGTTTCA	GATCCAGGGTTGGATGGTCC	264	qRT-PCR
CaWOX5b	Cara004g007900	TCTTTAGGTCTGGCCTCCGA	GCTCCCATCCCGTACGAAAA	370	qRT-PCR
CaWOX8a	Cara004g016390	GAGAGGGGATCAGCCATTCG	ACCACAAGAATTGCACACGC	289	qRT-PCR
CaWOX1a	Cara007g007070	CCTCCCACCAACAACAACCT	AGCTGATTCGTCCGATTGCT	297	qRT-PCR
CaWOX13d	Cara007g012080	AAAATCGTCGCGCTCGAATG	CGCTTTGTCTGGTGACATGC	266	qRT-PCR
CaWOX13c	Cara008g014990	GCATAGAGCCCTCATCTCGC	ATTCGAGCGCGACGATTTTG	279	qRT-PCR
CaWOX1b	Cara008g019840	GACAAAAACGCCGTCGTCAA	AGGTTGTTGTTGGTGGGAGG	364	qRT-PCR
CaWOX11a	Cara011g029950	TCCAAGCTAGTCTCAGCGGT	CGAACGGGGATTGATGCTTG	278	qRT-PCR
CaWOX11b	Cara012g008700	TCCAAAATCGTCGGTCCAGG	GCTCCGTTGCAACTCCATTG	372	qRT-PCR
CaWUSb	Cara013g011100	AAACTTCTCTTGGGCTGGGG	CTGCCTCCGTAGGTGTTGAG	297	qRT-PCR
CaWOX13b	Cara013g012460	GGAGCTCCATCCAAGCAGAA	ACTTCCATAGAAGGACATCTGGC	384	qRT-PCR
CaWOX13a	Cara014g017290	TGGACCAGTTGCTTGGGAAG	TTGCAAAGAGGAGGGACTGC	234	qRT-PCR
CaWUSa	Cara014g018710	AAACTTCTCTTGGGCTGGGG	CTGCCTCCGTAGGTGTTGAG	297	qRT-PCR
CaWOX4a	Cara019g006470	CGAGGTGGAATCCAACCCAA	GTCTCCCCTTGACTCGTGTG	284	qRT-PCR
CaWOX4b	Cara020g021370	AAATGCTGTACAGAGGGGGC	GTTCTCTGGGTGCAATGGGA	380	qRT-PCR
CaWOX1d	Cara021g016240	CACATTGGCAACGGGATTGG	GAATTTGAGTCCGGTTGGCG	383	qRT-PCR
CaWOX1c	Cara022g010550	TTCCCCCTCGTTCCATCTCT	GGGGATGGGTGGTCTTATGC	252	qRT-PCR
Ca24S	Cara005g009170	GACCAATCGTCTTCTTTCCAGAAA	TCAACTCAGCCTTGGAAACATTAG	83	internal control
